# Supplementary material for: Identification of Potential Key Genes Associated With the Pathogenesis and Prognosis of Gastric Cancer Based on Integrated Bioinformatics Analysis
Source: Front Genet. 2018 Jul 17;9:265. doi: 10.3389/fgene.2018.00265 (PMC6056647; doi:10.3389/fgene.2018.00265)
Supplement: Supplementary file 1 [file Table_1.XLSX]

## Sheet: GEO
Table S1 Information for samples in the included datasets. (GEO datasets)
Dataset	Sample GEO accession	Sample platform id	Age	Gender	Stage	Grade	Tissue type	Sample contact country
GSE19826	GSM495051	GPL570	unknown	unknown	N/A	unknown	noncancer tissue	China
GSE19826	GSM495052	GPL570	unknown	unknown	II	unknown	gastric cancer tissue	China
GSE19826	GSM495053	GPL570	unknown	unknown	N/A	unknown	noncancer tissue	China
GSE19826	GSM495054	GPL570	unknown	unknown	IV	unknown	gastric cancer tissue	China
GSE19826	GSM495055	GPL570	unknown	unknown	N/A	unknown	noncancer tissue	China
GSE19826	GSM495056	GPL570	unknown	unknown	I	unknown	gastric cancer tissue	China
GSE19826	GSM495057	GPL570	unknown	unknown	N/A	unknown	noncancer tissue	China
GSE19826	GSM495058	GPL570	unknown	unknown	II	unknown	gastric cancer tissue	China
GSE19826	GSM495059	GPL570	unknown	unknown	N/A	unknown	noncancer tissue	China
GSE19826	GSM495060	GPL570	unknown	unknown	III	unknown	gastric cancer tissue	China
GSE19826	GSM495061	GPL570	unknown	unknown	N/A	unknown	noncancer tissue	China
GSE19826	GSM495062	GPL570	unknown	unknown	IV	unknown	gastric cancer tissue	China
GSE19826	GSM495063	GPL570	unknown	unknown	N/A	unknown	noncancer tissue	China
GSE19826	GSM495064	GPL570	unknown	unknown	IV	unknown	gastric cancer tissue	China
GSE19826	GSM495065	GPL570	unknown	unknown	N/A	unknown	noncancer tissue	China
GSE19826	GSM495066	GPL570	unknown	unknown	III	unknown	gastric cancer tissue	China
GSE19826	GSM495067	GPL570	unknown	unknown	N/A	unknown	noncancer tissue	China
GSE19826	GSM495068	GPL570	unknown	unknown	II	unknown	gastric cancer tissue	China
GSE19826	GSM495069	GPL570	unknown	unknown	N/A	unknown	noncancer tissue	China
GSE19826	GSM495070	GPL570	unknown	unknown	I	unknown	gastric cancer tissue	China
GSE19826	GSM495071	GPL570	unknown	unknown	N/A	unknown	noncancer tissue	China
GSE19826	GSM495072	GPL570	unknown	unknown	III	unknown	gastric cancer tissue	China
GSE19826	GSM495073	GPL570	unknown	unknown	N/A	unknown	noncancer tissue	China
GSE19826	GSM495074	GPL570	unknown	unknown	I	unknown	gastric cancer tissue	China
GSE19826	GSM495075	GPL570	unknown	unknown	N/A	unknown	normal gastric tissue	China
GSE19826	GSM495076	GPL570	unknown	unknown	N/A	unknown	normal gastric tissue	China
GSE19826	GSM495077	GPL570	unknown	unknown	N/A	unknown	normal gastric tissue	China
GSE27342	GSM675890	GPL5175	41	female	IV	unknown	normal gastric tissue	USA
GSE27342	GSM675891	GPL5175	41	female	IV	unknown	gastric cancer tissue	USA
GSE27342	GSM675892	GPL5175	62	female	III	unknown	normal gastric tissue	USA
GSE27342	GSM675893	GPL5175	62	female	III	unknown	gastric cancer tissue	USA
GSE27342	GSM675894	GPL5175	54	female	III	G2	normal gastric tissue	USA
GSE27342	GSM675895	GPL5175	54	female	III	G2	gastric cancer tissue	USA
GSE27342	GSM675896	GPL5175	62	female	IIIA	G1	normal gastric tissue	USA
GSE27342	GSM675897	GPL5175	62	female	IIIA	G1	gastric cancer tissue	USA
GSE27342	GSM675898	GPL5175	63	male	IIIB	G3	normal gastric tissue	USA
GSE27342	GSM675899	GPL5175	63	male	IIIB	G3	gastric cancer tissue	USA
GSE27342	GSM675900	GPL5175	56	male	IIIB	G3	normal gastric tissue	USA
GSE27342	GSM675901	GPL5175	56	male	IIIB	G3	gastric cancer tissue	USA
GSE27342	GSM675902	GPL5175	71	male	IIIB	G3	normal gastric tissue	USA
GSE27342	GSM675903	GPL5175	71	male	IIIB	G3	gastric cancer tissue	USA
GSE27342	GSM675904	GPL5175	55	female	III	unknown	normal gastric tissue	USA
GSE27342	GSM675905	GPL5175	55	female	III	unknown	gastric cancer tissue	USA
GSE27342	GSM675906	GPL5175	53	male	IIIB	G2	normal gastric tissue	USA
GSE27342	GSM675907	GPL5175	53	male	IIIB	G2	gastric cancer tissue	USA
GSE27342	GSM675908	GPL5175	unknown	unknown	unknown	unknown	normal gastric tissue	USA
GSE27342	GSM675909	GPL5175	unknown	unknown	unknown	unknown	gastric cancer tissue	USA
GSE27342	GSM675910	GPL5175	55	male	III	G3	normal gastric tissue	USA
GSE27342	GSM675911	GPL5175	55	male	III	G3	gastric cancer tissue	USA
GSE27342	GSM675912	GPL5175	51	male	IIIB	G2	normal gastric tissue	USA
GSE27342	GSM675913	GPL5175	51	male	IIIB	G2	gastric cancer tissue	USA
GSE27342	GSM675914	GPL5175	64	male	IIIB	G3	normal gastric tissue	USA
GSE27342	GSM675915	GPL5175	64	male	IIIB	G3	gastric cancer tissue	USA
GSE27342	GSM675916	GPL5175	53	female	IIIB	G3	normal gastric tissue	USA
GSE27342	GSM675917	GPL5175	53	female	IIIB	G3	gastric cancer tissue	USA
GSE27342	GSM675918	GPL5175	56	male	IIIB	G3	normal gastric tissue	USA
GSE27342	GSM675919	GPL5175	56	male	IIIB	G3	gastric cancer tissue	USA
GSE27342	GSM675920	GPL5175	54	male	III	unknown	gastric cancer tissue	USA
GSE27342	GSM675921	GPL5175	54	male	III	unknown	normal gastric tissue	USA
GSE27342	GSM675922	GPL5175	53	male	III	G2-G3	gastric cancer tissue	USA
GSE27342	GSM675923	GPL5175	53	male	III	G2-G3	normal gastric tissue	USA
GSE27342	GSM675924	GPL5175	71	male	III	G3	gastric cancer tissue	USA
GSE27342	GSM675925	GPL5175	71	male	III	G3	normal gastric tissue	USA
GSE27342	GSM675926	GPL5175	57	male	IIIA	G2	gastric cancer tissue	USA
GSE27342	GSM675927	GPL5175	57	male	IIIA	G2	normal gastric tissue	USA
GSE27342	GSM675928	GPL5175	58	male	III	G2-G3	gastric cancer tissue	USA
GSE27342	GSM675929	GPL5175	58	male	III	G2-G3	normal gastric tissue	USA
GSE27342	GSM675930	GPL5175	42	male	III	unknown	normal gastric tissue	USA
GSE27342	GSM675931	GPL5175	42	male	III	unknown	gastric cancer tissue	USA
GSE27342	GSM675932	GPL5175	73	male	IB	unknown	normal gastric tissue	USA
GSE27342	GSM675933	GPL5175	73	male	IB	unknown	gastric cancer tissue	USA
GSE27342	GSM675934	GPL5175	69	female	III	unknown	normal gastric tissue	USA
GSE27342	GSM675935	GPL5175	69	female	III	unknown	gastric cancer tissue	USA
GSE27342	GSM675936	GPL5175	65	female	IIIA	G3	normal gastric tissue	USA
GSE27342	GSM675937	GPL5175	65	female	IIIA	G3	gastric cancer tissue	USA
GSE27342	GSM675938	GPL5175	50	male	III	unknown	normal gastric tissue	USA
GSE27342	GSM675939	GPL5175	50	male	III	unknown	gastric cancer tissue	USA
GSE27342	GSM675940	GPL5175	47	male	IB	unknown	normal gastric tissue	USA
GSE27342	GSM675941	GPL5175	47	male	IB	unknown	gastric cancer tissue	USA
GSE27342	GSM675942	GPL5175	59	male	III	G3	normal gastric tissue	USA
GSE27342	GSM675943	GPL5175	59	male	III	G3	gastric cancer tissue	USA
GSE27342	GSM675944	GPL5175	75	male	III	G3	normal gastric tissue	USA
GSE27342	GSM675945	GPL5175	75	male	III	G3	gastric cancer tissue	USA
GSE27342	GSM675946	GPL5175	40	male	III	G3	normal gastric tissue	USA
GSE27342	GSM675947	GPL5175	40	male	III	G3	gastric cancer tissue	USA
GSE27342	GSM675948	GPL5175	69	male	III	G3-G4	normal gastric tissue	USA
GSE27342	GSM675949	GPL5175	69	male	III	G3-G4	gastric cancer tissue	USA
GSE27342	GSM675950	GPL5175	41	male	II	G2	normal gastric tissue	USA
GSE27342	GSM675951	GPL5175	41	male	II	G2	gastric cancer tissue	USA
GSE27342	GSM675952	GPL5175	76	female	II	unknown	normal gastric tissue	USA
GSE27342	GSM675953	GPL5175	76	female	II	unknown	gastric cancer tissue	USA
GSE27342	GSM675954	GPL5175	51	female	III	G3	normal gastric tissue	USA
GSE27342	GSM675955	GPL5175	51	female	III	G3	gastric cancer tissue	USA
GSE27342	GSM675956	GPL5175	36	male	IIIA	unknown	normal gastric tissue	USA
GSE27342	GSM675957	GPL5175	36	male	IIIA	unknown	gastric cancer tissue	USA
GSE27342	GSM675958	GPL5175	67	female	IV	G3	normal gastric tissue	USA
GSE27342	GSM675959	GPL5175	67	female	IV	G3	gastric cancer tissue	USA
GSE27342	GSM675960	GPL5175	42	male	IB	G3	normal gastric tissue	USA
GSE27342	GSM675961	GPL5175	42	male	IB	G3	gastric cancer tissue	USA
GSE27342	GSM675962	GPL5175	68	male	III	G3	normal gastric tissue	USA
GSE27342	GSM675963	GPL5175	68	male	III	G3	gastric cancer tissue	USA
GSE27342	GSM675964	GPL5175	65	male	III	G3	normal gastric tissue	USA
GSE27342	GSM675965	GPL5175	65	male	III	G3	gastric cancer tissue	USA
GSE27342	GSM675966	GPL5175	59	male	III	G1	normal gastric tissue	USA
GSE27342	GSM675967	GPL5175	59	male	III	G1	gastric cancer tissue	USA
GSE27342	GSM675968	GPL5175	68	male	IV	G2	normal gastric tissue	USA
GSE27342	GSM675969	GPL5175	68	male	IV	G2	gastric cancer tissue	USA
GSE27342	GSM675970	GPL5175	74	male	IB	unknown	normal gastric tissue	USA
GSE27342	GSM675971	GPL5175	74	male	IB	unknown	gastric cancer tissue	USA
GSE27342	GSM675972	GPL5175	65	female	IIIA	G3	normal gastric tissue	USA
GSE27342	GSM675973	GPL5175	65	female	IIIA	G3	gastric cancer tissue	USA
GSE27342	GSM675974	GPL5175	50	male	III	G3	normal gastric tissue	USA
GSE27342	GSM675975	GPL5175	50	male	III	G3	gastric cancer tissue	USA
GSE27342	GSM675976	GPL5175	49	male	III	unknown	normal gastric tissue	USA
GSE27342	GSM675977	GPL5175	49	male	III	unknown	gastric cancer tissue	USA
GSE27342	GSM675978	GPL5175	58	male	IV	G3	normal gastric tissue	USA
GSE27342	GSM675979	GPL5175	58	male	IV	G3	gastric cancer tissue	USA
GSE27342	GSM675980	GPL5175	unknown	unknown	unknown	unknown	normal gastric tissue	USA
GSE27342	GSM675981	GPL5175	unknown	unknown	unknown	unknown	gastric cancer tissue	USA
GSE27342	GSM675982	GPL5175	53	female	IIIA	G3	normal gastric tissue	USA
GSE27342	GSM675983	GPL5175	53	female	IIIA	G3	gastric cancer tissue	USA
GSE27342	GSM675984	GPL5175	84	male	unknown	unknown	gastric cancer tissue	USA
GSE27342	GSM675985	GPL5175	84	male	unknown	unknown	normal gastric tissue	USA
GSE27342	GSM675986	GPL5175	60	female	IIIB	G3	gastric cancer tissue	USA
GSE27342	GSM675987	GPL5175	60	female	IIIB	G3	normal gastric tissue	USA
GSE27342	GSM675988	GPL5175	55	male	IIIB	unknown	normal gastric tissue	USA
GSE27342	GSM675989	GPL5175	55	male	IIIB	unknown	gastric cancer tissue	USA
GSE27342	GSM675990	GPL5175	70	male	II	G3	normal gastric tissue	USA
GSE27342	GSM675991	GPL5175	70	male	II	G3	gastric cancer tissue	USA
GSE27342	GSM675992	GPL5175	56	female	IIIA	G1	normal gastric tissue	USA
GSE27342	GSM675993	GPL5175	56	female	IIIA	G1	gastric cancer tissue	USA
GSE27342	GSM675994	GPL5175	43	female	III	G1	normal gastric tissue	USA
GSE27342	GSM675995	GPL5175	43	female	III	G1	gastric cancer tissue	USA
GSE27342	GSM675996	GPL5175	71	female	III	G2	normal gastric tissue	USA
GSE27342	GSM675997	GPL5175	71	female	III	G2	gastric cancer tissue	USA
GSE27342	GSM675998	GPL5175	56	female	unknown	unknown	normal gastric tissue	USA
GSE27342	GSM675999	GPL5175	56	female	unknown	unknown	gastric cancer tissue	USA
GSE27342	GSM676000	GPL5175	81	male	III	unknown	normal gastric tissue	USA
GSE27342	GSM676001	GPL5175	81	male	III	unknown	gastric cancer tissue	USA
GSE27342	GSM676002	GPL5175	65	male	IIIA	G2	normal gastric tissue	USA
GSE27342	GSM676003	GPL5175	65	male	IIIA	G2	gastric cancer tissue	USA
GSE27342	GSM676004	GPL5175	55	male	III	G2	normal gastric tissue	USA
GSE27342	GSM676005	GPL5175	55	male	III	G2	gastric cancer tissue	USA
GSE27342	GSM676006	GPL5175	56	female	II	G3	normal gastric tissue	USA
GSE27342	GSM676007	GPL5175	56	female	II	G3	gastric cancer tissue	USA
GSE27342	GSM676008	GPL5175	76	male	II	G4	normal gastric tissue	USA
GSE27342	GSM676009	GPL5175	76	male	II	G4	gastric cancer tissue	USA
GSE27342	GSM676010	GPL5175	78	female	IIIB	G3	normal gastric tissue	USA
GSE27342	GSM676011	GPL5175	78	female	IIIB	G3	gastric cancer tissue	USA
GSE27342	GSM676012	GPL5175	55	male	IIIB	G2	normal gastric tissue	USA
GSE27342	GSM676013	GPL5175	55	male	IIIB	G2	gastric cancer tissue	USA
GSE27342	GSM676014	GPL5175	65	male	III	G3	gastric cancer tissue	USA
GSE27342	GSM676015	GPL5175	65	male	III	G3	normal gastric tissue	USA
GSE27342	GSM676016	GPL5175	68	male	III	unknown	gastric cancer tissue	USA
GSE27342	GSM676017	GPL5175	68	male	III	unknown	normal gastric tissue	USA
GSE27342	GSM676018	GPL5175	63	male	IV	unknown	normal gastric tissue	USA
GSE27342	GSM676019	GPL5175	63	male	IV	unknown	gastric cancer tissue	USA
GSE27342	GSM676020	GPL5175	unknown	unknown	unknown	unknown	gastric cancer tissue	USA
GSE27342	GSM676021	GPL5175	unknown	unknown	unknown	unknown	normal gastric tissue	USA
GSE27342	GSM676022	GPL5175	57	female	IIIA	G3	gastric cancer tissue	USA
GSE27342	GSM676023	GPL5175	57	female	IIIA	G3	normal gastric tissue	USA
GSE27342	GSM676024	GPL5175	68	male	III	G3	normal gastric tissue	USA
GSE27342	GSM676025	GPL5175	68	male	III	G3	gastric cancer tissue	USA
GSE27342	GSM676026	GPL5175	54	male	III	unknown	normal gastric tissue	USA
GSE27342	GSM676027	GPL5175	54	male	III	unknown	gastric cancer tissue	USA
GSE27342	GSM676028	GPL5175	51	male	II	G4	normal gastric tissue	USA
GSE27342	GSM676029	GPL5175	51	male	II	G4	gastric cancer tissue	USA
GSE27342	GSM676030	GPL5175	34	male	III	unknown	normal gastric tissue	USA
GSE27342	GSM676031	GPL5175	34	male	III	unknown	gastric cancer tissue	USA
GSE27342	GSM676032	GPL5175	75	female	IV	unknown	normal gastric tissue	USA
GSE27342	GSM676033	GPL5175	75	female	IV	unknown	gastric cancer tissue	USA
GSE27342	GSM676034	GPL5175	61	male	III	G2-G3	normal gastric tissue	USA
GSE27342	GSM676035	GPL5175	61	male	III	G2-G3	gastric cancer tissue	USA
GSE27342	GSM676036	GPL5175	54	male	unknown	unknown	normal gastric tissue	USA
GSE27342	GSM676037	GPL5175	54	male	unknown	unknown	gastric cancer tissue	USA
GSE27342	GSM676038	GPL5175	55	male	IIIB	G3	normal gastric tissue	USA
GSE27342	GSM676039	GPL5175	55	male	IIIB	G3	gastric cancer tissue	USA
GSE27342	GSM676040	GPL5175	67	female	II	G3	normal gastric tissue	USA
GSE27342	GSM676041	GPL5175	67	female	II	G3	gastric cancer tissue	USA
GSE27342	GSM676042	GPL5175	62	female	IV	G1	normal gastric tissue	USA
GSE27342	GSM676043	GPL5175	62	female	IV	G1	gastric cancer tissue	USA
GSE27342	GSM676044	GPL5175	50	female	III	G3	normal gastric tissue	USA
GSE27342	GSM676045	GPL5175	50	female	III	G3	gastric cancer tissue	USA
GSE27342	GSM676046	GPL5175	71	male	unknown	unknown	normal gastric tissue	USA
GSE27342	GSM676047	GPL5175	71	male	unknown	unknown	gastric cancer tissue	USA
GSE27342	GSM676048	GPL5175	58	male	unknown	unknown	normal gastric tissue	USA
GSE27342	GSM676049	GPL5175	58	male	unknown	unknown	gastric cancer tissue	USA
GSE29272	GSM723464	GPL96	unknown	unknown	unknown	unknown	adjacent tissue normal gastric glands	USA
GSE29272	GSM723465	GPL96	unknown	unknown	unknown	unknown	tumor tissue non-cardia of stomach	USA
GSE29272	GSM723466	GPL96	unknown	unknown	unknown	unknown	adjacent tissue normal gastric glands	USA
GSE29272	GSM723467	GPL96	unknown	unknown	unknown	unknown	tumor tissue non-cardia of stomach	USA
GSE29272	GSM723468	GPL96	unknown	unknown	unknown	unknown	adjacent tissue normal gastric glands	USA
GSE29272	GSM723469	GPL96	unknown	unknown	unknown	unknown	tumor tissue non-cardia of stomach	USA
GSE29272	GSM723470	GPL96	unknown	unknown	unknown	unknown	adjacent tissue normal gastric glands	USA
GSE29272	GSM723471	GPL96	unknown	unknown	unknown	unknown	tumor tissue non-cardia of stomach	USA
GSE29272	GSM723472	GPL96	unknown	unknown	unknown	unknown	adjacent tissue normal gastric glands	USA
GSE29272	GSM723473	GPL96	unknown	unknown	unknown	unknown	tumor tissue non-cardia of stomach	USA
GSE29272	GSM723474	GPL96	unknown	unknown	unknown	unknown	adjacent tissue normal gastric glands	USA
GSE29272	GSM723475	GPL96	unknown	unknown	unknown	unknown	tumor tissue non-cardia of stomach	USA
GSE29272	GSM723476	GPL96	unknown	unknown	unknown	unknown	adjacent tissue normal gastric glands	USA
GSE29272	GSM723477	GPL96	unknown	unknown	unknown	unknown	tumor tissue non-cardia of stomach	USA
GSE29272	GSM723478	GPL96	unknown	unknown	unknown	unknown	adjacent tissue normal gastric glands	USA
GSE29272	GSM723479	GPL96	unknown	unknown	unknown	unknown	tumor tissue non-cardia of stomach	USA
GSE29272	GSM723480	GPL96	unknown	unknown	unknown	unknown	adjacent tissue normal gastric glands	USA
GSE29272	GSM723481	GPL96	unknown	unknown	unknown	unknown	tumor tissue non-cardia of stomach	USA
GSE29272	GSM723482	GPL96	unknown	unknown	unknown	unknown	adjacent tissue normal gastric glands	USA
GSE29272	GSM723483	GPL96	unknown	unknown	unknown	unknown	tumor tissue non-cardia of stomach	USA
GSE29272	GSM723484	GPL96	unknown	unknown	unknown	unknown	adjacent tissue normal gastric glands	USA
GSE29272	GSM723485	GPL96	unknown	unknown	unknown	unknown	tumor tissue non-cardia of stomach	USA
GSE29272	GSM723486	GPL96	unknown	unknown	unknown	unknown	adjacent tissue normal gastric glands	USA
GSE29272	GSM723487	GPL96	unknown	unknown	unknown	unknown	tumor tissue non-cardia of stomach	USA
GSE29272	GSM723488	GPL96	unknown	unknown	unknown	unknown	adjacent tissue normal gastric glands	USA
GSE29272	GSM723489	GPL96	unknown	unknown	unknown	unknown	tumor tissue non-cardia of stomach	USA
GSE29272	GSM723490	GPL96	unknown	unknown	unknown	unknown	adjacent tissue normal gastric glands	USA
GSE29272	GSM723491	GPL96	unknown	unknown	unknown	unknown	tumor tissue non-cardia of stomach	USA
GSE29272	GSM723492	GPL96	unknown	unknown	unknown	unknown	adjacent tissue normal gastric glands	USA
GSE29272	GSM723493	GPL96	unknown	unknown	unknown	unknown	tumor tissue non-cardia of stomach	USA
GSE29272	GSM723494	GPL96	unknown	unknown	unknown	unknown	adjacent tissue normal gastric glands	USA
GSE29272	GSM723495	GPL96	unknown	unknown	unknown	unknown	tumor tissue non-cardia of stomach	USA
GSE29272	GSM723496	GPL96	unknown	unknown	unknown	unknown	adjacent tissue normal gastric glands	USA
GSE29272	GSM723497	GPL96	unknown	unknown	unknown	unknown	tumor tissue non-cardia of stomach	USA
GSE29272	GSM723498	GPL96	unknown	unknown	unknown	unknown	adjacent tissue normal gastric glands	USA
GSE29272	GSM723499	GPL96	unknown	unknown	unknown	unknown	tumor tissue non-cardia of stomach	USA
GSE29272	GSM723500	GPL96	unknown	unknown	unknown	unknown	adjacent tissue normal gastric glands	USA
GSE29272	GSM723501	GPL96	unknown	unknown	unknown	unknown	tumor tissue non-cardia of stomach	USA
GSE29272	GSM723502	GPL96	unknown	unknown	unknown	unknown	adjacent tissue normal gastric glands	USA
GSE29272	GSM723503	GPL96	unknown	unknown	unknown	unknown	tumor tissue non-cardia of stomach	USA
GSE29272	GSM723504	GPL96	unknown	unknown	unknown	unknown	adjacent tissue normal gastric glands	USA
GSE29272	GSM723505	GPL96	unknown	unknown	unknown	unknown	tumor tissue non-cardia of stomach	USA
GSE29272	GSM723506	GPL96	unknown	unknown	unknown	unknown	adjacent tissue normal gastric glands	USA
GSE29272	GSM723507	GPL96	unknown	unknown	unknown	unknown	tumor tissue non-cardia of stomach	USA
GSE29272	GSM723508	GPL96	unknown	unknown	unknown	unknown	adjacent tissue normal gastric glands	USA
GSE29272	GSM723509	GPL96	unknown	unknown	unknown	unknown	tumor tissue non-cardia of stomach	USA
GSE29272	GSM723510	GPL96	unknown	unknown	unknown	unknown	adjacent tissue normal gastric glands	USA
GSE29272	GSM723511	GPL96	unknown	unknown	unknown	unknown	tumor tissue non-cardia of stomach	USA
GSE29272	GSM723512	GPL96	unknown	unknown	unknown	unknown	adjacent tissue normal gastric glands	USA
GSE29272	GSM723513	GPL96	unknown	unknown	unknown	unknown	tumor tissue non-cardia of stomach	USA
GSE29272	GSM723514	GPL96	unknown	unknown	unknown	unknown	adjacent tissue normal gastric glands	USA
GSE29272	GSM723515	GPL96	unknown	unknown	unknown	unknown	tumor tissue non-cardia of stomach	USA
GSE29272	GSM723516	GPL96	unknown	unknown	unknown	unknown	adjacent tissue normal gastric glands	USA
GSE29272	GSM723517	GPL96	unknown	unknown	unknown	unknown	tumor tissue non-cardia of stomach	USA
GSE29272	GSM723518	GPL96	unknown	unknown	unknown	unknown	adjacent tissue normal gastric glands	USA
GSE29272	GSM723519	GPL96	unknown	unknown	unknown	unknown	tumor tissue non-cardia of stomach	USA
GSE29272	GSM723520	GPL96	unknown	unknown	unknown	unknown	adjacent tissue normal gastric glands	USA
GSE29272	GSM723521	GPL96	unknown	unknown	unknown	unknown	tumor tissue non-cardia of stomach	USA
GSE29272	GSM723522	GPL96	unknown	unknown	unknown	unknown	adjacent tissue normal gastric glands	USA
GSE29272	GSM723523	GPL96	unknown	unknown	unknown	unknown	tumor tissue non-cardia of stomach	USA
GSE29272	GSM723524	GPL96	unknown	unknown	unknown	unknown	adjacent tissue normal gastric glands	USA
GSE29272	GSM723525	GPL96	unknown	unknown	unknown	unknown	tumor tissue non-cardia of stomach	USA
GSE29272	GSM723526	GPL96	unknown	unknown	unknown	unknown	adjacent tissue normal gastric glands	USA
GSE29272	GSM723527	GPL96	unknown	unknown	unknown	unknown	tumor tissue non-cardia of stomach	USA
GSE29272	GSM723528	GPL96	unknown	unknown	unknown	unknown	adjacent tissue normal gastric glands	USA
GSE29272	GSM723529	GPL96	unknown	unknown	unknown	unknown	tumor tissue non-cardia of stomach	USA
GSE29272	GSM723530	GPL96	unknown	unknown	unknown	unknown	adjacent tissue normal gastric glands	USA
GSE29272	GSM723531	GPL96	unknown	unknown	unknown	unknown	tumor tissue non-cardia of stomach	USA
GSE29272	GSM723532	GPL96	unknown	unknown	unknown	unknown	adjacent tissue normal gastric glands	USA
GSE29272	GSM723533	GPL96	unknown	unknown	unknown	unknown	tumor tissue non-cardia of stomach	USA
GSE29272	GSM723534	GPL96	unknown	unknown	unknown	unknown	adjacent tissue normal gastric glands	USA
GSE29272	GSM723535	GPL96	unknown	unknown	unknown	unknown	tumor tissue non-cardia of stomach	USA
GSE29272	GSM723536	GPL96	unknown	unknown	unknown	unknown	adjacent tissue normal gastric glands	USA
GSE29272	GSM723537	GPL96	unknown	unknown	unknown	unknown	tumor tissue non-cardia of stomach	USA
GSE29272	GSM723538	GPL96	unknown	unknown	unknown	unknown	adjacent tissue normal gastric glands	USA
GSE29272	GSM723539	GPL96	unknown	unknown	unknown	unknown	tumor tissue non-cardia of stomach	USA
GSE29272	GSM723540	GPL96	unknown	unknown	unknown	unknown	adjacent tissue normal gastric glands	USA
GSE29272	GSM723541	GPL96	unknown	unknown	unknown	unknown	tumor tissue non-cardia of stomach	USA
GSE29272	GSM723542	GPL96	unknown	unknown	unknown	unknown	adjacent tissue normal gastric glands	USA
GSE29272	GSM723543	GPL96	unknown	unknown	unknown	unknown	tumor tissue non-cardia of stomach	USA
GSE29272	GSM723544	GPL96	unknown	unknown	unknown	unknown	adjacent tissue normal gastric glands	USA
GSE29272	GSM723545	GPL96	unknown	unknown	unknown	unknown	tumor tissue non-cardia of stomach	USA
GSE29272	GSM723546	GPL96	unknown	unknown	unknown	unknown	adjacent tissue normal gastric glands	USA
GSE29272	GSM723547	GPL96	unknown	unknown	unknown	unknown	tumor tissue non-cardia of stomach	USA
GSE29272	GSM723548	GPL96	unknown	unknown	unknown	unknown	adjacent tissue normal gastric glands	USA
GSE29272	GSM723549	GPL96	unknown	unknown	unknown	unknown	tumor tissue non-cardia of stomach	USA
GSE29272	GSM723550	GPL96	unknown	unknown	unknown	unknown	adjacent tissue normal gastric glands	USA
GSE29272	GSM723551	GPL96	unknown	unknown	unknown	unknown	tumor tissue non-cardia of stomach	USA
GSE29272	GSM723552	GPL96	unknown	unknown	unknown	unknown	adjacent tissue normal gastric glands	USA
GSE29272	GSM723553	GPL96	unknown	unknown	unknown	unknown	tumor tissue non-cardia of stomach	USA
GSE29272	GSM723554	GPL96	unknown	unknown	unknown	unknown	adjacent tissue normal gastric glands	USA
GSE29272	GSM723555	GPL96	unknown	unknown	unknown	unknown	tumor tissue non-cardia of stomach	USA
GSE29272	GSM723556	GPL96	unknown	unknown	unknown	unknown	adjacent tissue normal gastric glands	USA
GSE29272	GSM723557	GPL96	unknown	unknown	unknown	unknown	tumor tissue non-cardia of stomach	USA
GSE29272	GSM723558	GPL96	unknown	unknown	unknown	unknown	adjacent tissue normal gastric glands	USA
GSE29272	GSM723559	GPL96	unknown	unknown	unknown	unknown	tumor tissue non-cardia of stomach	USA
GSE29272	GSM723560	GPL96	unknown	unknown	unknown	unknown	adjacent tissue normal gastric glands	USA
GSE29272	GSM723561	GPL96	unknown	unknown	unknown	unknown	tumor tissue non-cardia of stomach	USA
GSE29272	GSM723562	GPL96	unknown	unknown	unknown	unknown	adjacent tissue normal gastric glands	USA
GSE29272	GSM723563	GPL96	unknown	unknown	unknown	unknown	tumor tissue non-cardia of stomach	USA
GSE29272	GSM723564	GPL96	unknown	unknown	unknown	unknown	adjacent tissue normal gastric glands	USA
GSE29272	GSM723565	GPL96	unknown	unknown	unknown	unknown	tumor tissue non-cardia of stomach	USA
GSE29272	GSM723566	GPL96	unknown	unknown	unknown	unknown	adjacent tissue normal gastric glands	USA
GSE29272	GSM723567	GPL96	unknown	unknown	unknown	unknown	tumor tissue non-cardia of stomach	USA
GSE29272	GSM723568	GPL96	unknown	unknown	unknown	unknown	adjacent tissue normal gastric glands	USA
GSE29272	GSM723569	GPL96	unknown	unknown	unknown	unknown	tumor tissue non-cardia of stomach	USA
GSE29272	GSM723570	GPL96	unknown	unknown	unknown	unknown	adjacent tissue normal gastric glands	USA
GSE29272	GSM723571	GPL96	unknown	unknown	unknown	unknown	tumor tissue non-cardia of stomach	USA
GSE29272	GSM723572	GPL96	unknown	unknown	unknown	unknown	adjacent tissue normal gastric glands	USA
GSE29272	GSM723573	GPL96	unknown	unknown	unknown	unknown	tumor tissue non-cardia of stomach	USA
GSE29272	GSM723574	GPL96	unknown	unknown	unknown	unknown	adjacent tissue normal gastric glands	USA
GSE29272	GSM723575	GPL96	unknown	unknown	unknown	unknown	tumor tissue non-cardia of stomach	USA
GSE29272	GSM723576	GPL96	unknown	unknown	unknown	unknown	adjacent tissue normal gastric glands	USA
GSE29272	GSM723577	GPL96	unknown	unknown	unknown	unknown	tumor tissue non-cardia of stomach	USA
GSE29272	GSM723578	GPL96	unknown	unknown	unknown	unknown	adjacent tissue normal gastric glands	USA
GSE29272	GSM723579	GPL96	unknown	unknown	unknown	unknown	tumor tissue non-cardia of stomach	USA
GSE29272	GSM723580	GPL96	unknown	unknown	unknown	unknown	adjacent tissue normal gastric glands	USA
GSE29272	GSM723581	GPL96	unknown	unknown	unknown	unknown	tumor tissue non-cardia of stomach	USA
GSE29272	GSM723582	GPL96	unknown	unknown	unknown	unknown	adjacent tissue normal gastric glands	USA
GSE29272	GSM723583	GPL96	unknown	unknown	unknown	unknown	tumor tissue non-cardia of stomach	USA
GSE29272	GSM723584	GPL96	unknown	unknown	unknown	unknown	adjacent tissue normal gastric glands	USA
GSE29272	GSM723585	GPL96	unknown	unknown	unknown	unknown	tumor tissue non-cardia of stomach	USA
GSE29272	GSM723586	GPL96	unknown	unknown	unknown	unknown	adjacent tissue normal gastric glands	USA
GSE29272	GSM723587	GPL96	unknown	unknown	unknown	unknown	tumor tissue non-cardia of stomach	USA
GSE29272	GSM723588	GPL96	unknown	unknown	unknown	unknown	adjacent tissue normal gastric glands	USA
GSE29272	GSM723589	GPL96	unknown	unknown	unknown	unknown	tumor tissue non-cardia of stomach	USA
GSE29272	GSM723590	GPL96	unknown	unknown	unknown	unknown	adjacent tissue normal gastric glands	USA
GSE29272	GSM723591	GPL96	unknown	unknown	unknown	unknown	tumor tissue non-cardia of stomach	USA
GSE29272	GSM723592	GPL96	unknown	unknown	unknown	unknown	adjacent tissue normal gastric glands	USA
GSE29272	GSM723593	GPL96	unknown	unknown	unknown	unknown	tumor tissue non-cardia of stomach	USA
GSE29272	GSM723594	GPL96	unknown	unknown	unknown	unknown	adjacent tissue normal gastric glands	USA
GSE29272	GSM723595	GPL96	unknown	unknown	unknown	unknown	tumor tissue non-cardia of stomach	USA
GSE29272	GSM723596	GPL96	unknown	unknown	unknown	unknown	adjacent tissue normal gastric glands	USA
GSE29272	GSM723597	GPL96	unknown	unknown	unknown	unknown	tumor tissue non-cardia of stomach	USA
GSE29272	GSM723598	GPL96	unknown	unknown	unknown	unknown	adjacent tissue normal gastric glands	USA
GSE29272	GSM723599	GPL96	unknown	unknown	unknown	unknown	tumor tissue non-cardia of stomach	USA
GSE29272	GSM723600	GPL96	unknown	unknown	unknown	unknown	adjacent tissue normal gastric glands	USA
GSE29272	GSM723601	GPL96	unknown	unknown	unknown	unknown	tumor tissue non-cardia of stomach	USA
GSE29272	GSM723602	GPL96	unknown	unknown	unknown	unknown	adjacent tissue normal gastric glands	USA
GSE29272	GSM723603	GPL96	unknown	unknown	unknown	unknown	tumor tissue non-cardia of stomach	USA
GSE29272	GSM723604	GPL96	unknown	unknown	unknown	unknown	adjacent tissue normal gastric glands	USA
GSE29272	GSM723605	GPL96	unknown	unknown	unknown	unknown	tumor tissue non-cardia of stomach	USA
GSE29272	GSM723606	GPL96	unknown	unknown	unknown	unknown	adjacent tissue normal gastric glands	USA
GSE29272	GSM723607	GPL96	unknown	unknown	unknown	unknown	tumor tissue non-cardia of stomach	USA
GSE29272	GSM723608	GPL96	unknown	unknown	unknown	unknown	adjacent tissue normal gastric glands	USA
GSE29272	GSM723609	GPL96	unknown	unknown	unknown	unknown	tumor tissue cardia of stomach	USA
GSE29272	GSM723610	GPL96	unknown	unknown	unknown	unknown	adjacent tissue normal gastric glands	USA
GSE29272	GSM723611	GPL96	unknown	unknown	unknown	unknown	tumor tissue cardia of stomach	USA
GSE29272	GSM723612	GPL96	unknown	unknown	unknown	unknown	adjacent tissue normal gastric glands	USA
GSE29272	GSM723613	GPL96	unknown	unknown	unknown	unknown	tumor tissue cardia of stomach	USA
GSE29272	GSM723614	GPL96	unknown	unknown	unknown	unknown	adjacent tissue normal gastric glands	USA
GSE29272	GSM723615	GPL96	unknown	unknown	unknown	unknown	tumor tissue cardia of stomach	USA
GSE29272	GSM723616	GPL96	unknown	unknown	unknown	unknown	adjacent tissue normal gastric glands	USA
GSE29272	GSM723617	GPL96	unknown	unknown	unknown	unknown	tumor tissue cardia of stomach	USA
GSE29272	GSM723618	GPL96	unknown	unknown	unknown	unknown	adjacent tissue normal gastric glands	USA
GSE29272	GSM723619	GPL96	unknown	unknown	unknown	unknown	tumor tissue cardia of stomach	USA
GSE29272	GSM723620	GPL96	unknown	unknown	unknown	unknown	adjacent tissue normal gastric glands	USA
GSE29272	GSM723621	GPL96	unknown	unknown	unknown	unknown	tumor tissue cardia of stomach	USA
GSE29272	GSM723622	GPL96	unknown	unknown	unknown	unknown	adjacent tissue normal gastric glands	USA
GSE29272	GSM723623	GPL96	unknown	unknown	unknown	unknown	tumor tissue cardia of stomach	USA
GSE29272	GSM723624	GPL96	unknown	unknown	unknown	unknown	adjacent tissue normal gastric glands	USA
GSE29272	GSM723625	GPL96	unknown	unknown	unknown	unknown	tumor tissue cardia of stomach	USA
GSE29272	GSM723626	GPL96	unknown	unknown	unknown	unknown	adjacent tissue normal gastric glands	USA
GSE29272	GSM723627	GPL96	unknown	unknown	unknown	unknown	tumor tissue cardia of stomach	USA
GSE29272	GSM723628	GPL96	unknown	unknown	unknown	unknown	adjacent tissue normal gastric glands	USA
GSE29272	GSM723629	GPL96	unknown	unknown	unknown	unknown	tumor tissue cardia of stomach	USA
GSE29272	GSM723630	GPL96	unknown	unknown	unknown	unknown	adjacent tissue normal gastric glands	USA
GSE29272	GSM723631	GPL96	unknown	unknown	unknown	unknown	tumor tissue cardia of stomach	USA
GSE29272	GSM723632	GPL96	unknown	unknown	unknown	unknown	adjacent tissue normal gastric glands	USA
GSE29272	GSM723633	GPL96	unknown	unknown	unknown	unknown	tumor tissue cardia of stomach	USA
GSE29272	GSM723634	GPL96	unknown	unknown	unknown	unknown	adjacent tissue normal gastric glands	USA
GSE29272	GSM723635	GPL96	unknown	unknown	unknown	unknown	tumor tissue cardia of stomach	USA
GSE29272	GSM723636	GPL96	unknown	unknown	unknown	unknown	adjacent tissue normal gastric glands	USA
GSE29272	GSM723637	GPL96	unknown	unknown	unknown	unknown	tumor tissue cardia of stomach	USA
GSE29272	GSM723638	GPL96	unknown	unknown	unknown	unknown	adjacent tissue normal gastric glands	USA
GSE29272	GSM723639	GPL96	unknown	unknown	unknown	unknown	tumor tissue cardia of stomach	USA
GSE29272	GSM723640	GPL96	unknown	unknown	unknown	unknown	adjacent tissue normal gastric glands	USA
GSE29272	GSM723641	GPL96	unknown	unknown	unknown	unknown	tumor tissue cardia of stomach	USA
GSE29272	GSM723642	GPL96	unknown	unknown	unknown	unknown	adjacent tissue normal gastric glands	USA
GSE29272	GSM723643	GPL96	unknown	unknown	unknown	unknown	tumor tissue cardia of stomach	USA
GSE29272	GSM723644	GPL96	unknown	unknown	unknown	unknown	adjacent tissue normal gastric glands	USA
GSE29272	GSM723645	GPL96	unknown	unknown	unknown	unknown	tumor tissue cardia of stomach	USA
GSE29272	GSM723646	GPL96	unknown	unknown	unknown	unknown	adjacent tissue normal gastric glands	USA
GSE29272	GSM723647	GPL96	unknown	unknown	unknown	unknown	tumor tissue cardia of stomach	USA
GSE29272	GSM723648	GPL96	unknown	unknown	unknown	unknown	adjacent tissue normal gastric glands	USA
GSE29272	GSM723649	GPL96	unknown	unknown	unknown	unknown	tumor tissue cardia of stomach	USA
GSE29272	GSM723650	GPL96	unknown	unknown	unknown	unknown	adjacent tissue normal gastric glands	USA
GSE29272	GSM723651	GPL96	unknown	unknown	unknown	unknown	tumor tissue cardia of stomach	USA
GSE29272	GSM723652	GPL96	unknown	unknown	unknown	unknown	adjacent tissue normal gastric glands	USA
GSE29272	GSM723653	GPL96	unknown	unknown	unknown	unknown	tumor tissue cardia of stomach	USA
GSE29272	GSM723654	GPL96	unknown	unknown	unknown	unknown	adjacent tissue normal gastric glands	USA
GSE29272	GSM723655	GPL96	unknown	unknown	unknown	unknown	tumor tissue cardia of stomach	USA
GSE29272	GSM723656	GPL96	unknown	unknown	unknown	unknown	adjacent tissue normal gastric glands	USA
GSE29272	GSM723657	GPL96	unknown	unknown	unknown	unknown	tumor tissue cardia of stomach	USA
GSE29272	GSM723658	GPL96	unknown	unknown	unknown	unknown	adjacent tissue normal gastric glands	USA
GSE29272	GSM723659	GPL96	unknown	unknown	unknown	unknown	tumor tissue cardia of stomach	USA
GSE29272	GSM723660	GPL96	unknown	unknown	unknown	unknown	adjacent tissue normal gastric glands	USA
GSE29272	GSM723661	GPL96	unknown	unknown	unknown	unknown	tumor tissue cardia of stomach	USA
GSE29272	GSM723662	GPL96	unknown	unknown	unknown	unknown	adjacent tissue normal gastric glands	USA
GSE29272	GSM723663	GPL96	unknown	unknown	unknown	unknown	tumor tissue cardia of stomach	USA
GSE29272	GSM723664	GPL96	unknown	unknown	unknown	unknown	adjacent tissue normal gastric glands	USA
GSE29272	GSM723665	GPL96	unknown	unknown	unknown	unknown	tumor tissue cardia of stomach	USA
GSE29272	GSM723666	GPL96	unknown	unknown	unknown	unknown	adjacent tissue normal gastric glands	USA
GSE29272	GSM723667	GPL96	unknown	unknown	unknown	unknown	tumor tissue cardia of stomach	USA
GSE29272	GSM723668	GPL96	unknown	unknown	unknown	unknown	adjacent tissue normal gastric glands	USA
GSE29272	GSM723669	GPL96	unknown	unknown	unknown	unknown	tumor tissue cardia of stomach	USA
GSE29272	GSM723670	GPL96	unknown	unknown	unknown	unknown	adjacent tissue normal gastric glands	USA
GSE29272	GSM723671	GPL96	unknown	unknown	unknown	unknown	tumor tissue cardia of stomach	USA
GSE29272	GSM723672	GPL96	unknown	unknown	unknown	unknown	adjacent tissue normal gastric glands	USA
GSE29272	GSM723673	GPL96	unknown	unknown	unknown	unknown	tumor tissue cardia of stomach	USA
GSE29272	GSM723674	GPL96	unknown	unknown	unknown	unknown	adjacent tissue normal gastric glands	USA
GSE29272	GSM723675	GPL96	unknown	unknown	unknown	unknown	tumor tissue cardia of stomach	USA
GSE29272	GSM723676	GPL96	unknown	unknown	unknown	unknown	adjacent tissue normal gastric glands	USA
GSE29272	GSM723677	GPL96	unknown	unknown	unknown	unknown	tumor tissue cardia of stomach	USA
GSE29272	GSM723678	GPL96	unknown	unknown	unknown	unknown	adjacent tissue normal gastric glands	USA
GSE29272	GSM723679	GPL96	unknown	unknown	unknown	unknown	tumor tissue cardia of stomach	USA
GSE29272	GSM723680	GPL96	unknown	unknown	unknown	unknown	adjacent tissue normal gastric glands	USA
GSE29272	GSM723681	GPL96	unknown	unknown	unknown	unknown	tumor tissue cardia of stomach	USA
GSE29272	GSM723682	GPL96	unknown	unknown	unknown	unknown	adjacent tissue normal gastric glands	USA
GSE29272	GSM723683	GPL96	unknown	unknown	unknown	unknown	tumor tissue cardia of stomach	USA
GSE29272	GSM723684	GPL96	unknown	unknown	unknown	unknown	adjacent tissue normal gastric glands	USA
GSE29272	GSM723685	GPL96	unknown	unknown	unknown	unknown	tumor tissue cardia of stomach	USA
GSE29272	GSM723686	GPL96	unknown	unknown	unknown	unknown	adjacent tissue normal gastric glands	USA
GSE29272	GSM723687	GPL96	unknown	unknown	unknown	unknown	tumor tissue cardia of stomach	USA
GSE29272	GSM723688	GPL96	unknown	unknown	unknown	unknown	adjacent tissue normal gastric glands	USA
GSE29272	GSM723689	GPL96	unknown	unknown	unknown	unknown	tumor tissue cardia of stomach	USA
GSE29272	GSM723690	GPL96	unknown	unknown	unknown	unknown	adjacent tissue normal gastric glands	USA
GSE29272	GSM723691	GPL96	unknown	unknown	unknown	unknown	tumor tissue cardia of stomach	USA
GSE29272	GSM723692	GPL96	unknown	unknown	unknown	unknown	adjacent tissue normal gastric glands	USA
GSE29272	GSM723693	GPL96	unknown	unknown	unknown	unknown	tumor tissue cardia of stomach	USA
GSE29272	GSM723694	GPL96	unknown	unknown	unknown	unknown	adjacent tissue normal gastric glands	USA
GSE29272	GSM723695	GPL96	unknown	unknown	unknown	unknown	tumor tissue cardia of stomach	USA
GSE29272	GSM723696	GPL96	unknown	unknown	unknown	unknown	adjacent tissue normal gastric glands	USA
GSE29272	GSM723697	GPL96	unknown	unknown	unknown	unknown	tumor tissue cardia of stomach	USA
GSE29272	GSM723698	GPL96	unknown	unknown	unknown	unknown	adjacent tissue normal gastric glands	USA
GSE29272	GSM723699	GPL96	unknown	unknown	unknown	unknown	tumor tissue cardia of stomach	USA
GSE29272	GSM723700	GPL96	unknown	unknown	unknown	unknown	adjacent tissue normal gastric glands	USA
GSE29272	GSM723701	GPL96	unknown	unknown	unknown	unknown	tumor tissue cardia of stomach	USA
GSE29272	GSM723702	GPL96	unknown	unknown	unknown	unknown	adjacent tissue normal gastric glands	USA
GSE29272	GSM723703	GPL96	unknown	unknown	unknown	unknown	tumor tissue cardia of stomach	USA
GSE29272	GSM723704	GPL96	unknown	unknown	unknown	unknown	adjacent tissue normal gastric glands	USA
GSE29272	GSM723705	GPL96	unknown	unknown	unknown	unknown	tumor tissue cardia of stomach	USA
GSE29272	GSM723706	GPL96	unknown	unknown	unknown	unknown	adjacent tissue normal gastric glands	USA
GSE29272	GSM723707	GPL96	unknown	unknown	unknown	unknown	tumor tissue cardia of stomach	USA
GSE29272	GSM723708	GPL96	unknown	unknown	unknown	unknown	adjacent tissue normal gastric glands	USA
GSE29272	GSM723709	GPL96	unknown	unknown	unknown	unknown	tumor tissue cardia of stomach	USA
GSE29272	GSM723710	GPL96	unknown	unknown	unknown	unknown	adjacent tissue normal gastric glands	USA
GSE29272	GSM723711	GPL96	unknown	unknown	unknown	unknown	tumor tissue cardia of stomach	USA
GSE29272	GSM723712	GPL96	unknown	unknown	unknown	unknown	adjacent tissue normal gastric glands	USA
GSE29272	GSM723713	GPL96	unknown	unknown	unknown	unknown	tumor tissue cardia of stomach	USA
GSE29272	GSM723714	GPL96	unknown	unknown	unknown	unknown	adjacent tissue normal gastric glands	USA
GSE29272	GSM723715	GPL96	unknown	unknown	unknown	unknown	tumor tissue cardia of stomach	USA
GSE29272	GSM723716	GPL96	unknown	unknown	unknown	unknown	adjacent tissue normal gastric glands	USA
GSE29272	GSM723717	GPL96	unknown	unknown	unknown	unknown	tumor tissue cardia of stomach	USA
GSE29272	GSM723718	GPL96	unknown	unknown	unknown	unknown	adjacent tissue normal gastric glands	USA
GSE29272	GSM723719	GPL96	unknown	unknown	unknown	unknown	tumor tissue cardia of stomach	USA
GSE29272	GSM723720	GPL96	unknown	unknown	unknown	unknown	adjacent tissue normal gastric glands	USA
GSE29272	GSM723721	GPL96	unknown	unknown	unknown	unknown	tumor tissue cardia of stomach	USA
GSE29272	GSM723722	GPL96	unknown	unknown	unknown	unknown	adjacent tissue normal gastric glands	USA
GSE29272	GSM723723	GPL96	unknown	unknown	unknown	unknown	tumor tissue cardia of stomach	USA
GSE29272	GSM723724	GPL96	unknown	unknown	unknown	unknown	adjacent tissue normal gastric glands	USA
GSE29272	GSM723725	GPL96	unknown	unknown	unknown	unknown	tumor tissue cardia of stomach	USA
GSE29272	GSM723726	GPL96	unknown	unknown	unknown	unknown	adjacent tissue normal gastric glands	USA
GSE29272	GSM723727	GPL96	unknown	unknown	unknown	unknown	tumor tissue cardia of stomach	USA
GSE29272	GSM723728	GPL96	unknown	unknown	unknown	unknown	adjacent tissue normal gastric glands	USA
GSE29272	GSM723729	GPL96	unknown	unknown	unknown	unknown	tumor tissue cardia of stomach	USA
GSE29272	GSM723730	GPL96	unknown	unknown	unknown	unknown	adjacent tissue normal gastric glands	USA
GSE29272	GSM723731	GPL96	unknown	unknown	unknown	unknown	tumor tissue cardia of stomach	USA
GSE33335	GSM824327	GPL5175	66	male	N/A	unknown	gastric cancer adjacent noncancerous tissue	China
GSE33335	GSM824328	GPL5175	72	male	N/A	unknown	gastric cancer adjacent noncancerous tissue	China
GSE33335	GSM824329	GPL5175	74	female	N/A	unknown	gastric cancer adjacent noncancerous tissue	China
GSE33335	GSM824330	GPL5175	65	female	N/A	unknown	gastric cancer adjacent noncancerous tissue	China
GSE33335	GSM824331	GPL5175	58	female	N/A	unknown	gastric cancer adjacent noncancerous tissue	China
GSE33335	GSM824332	GPL5175	77	male	N/A	unknown	gastric cancer adjacent noncancerous tissue	China
GSE33335	GSM824333	GPL5175	84	female	N/A	unknown	gastric cancer adjacent noncancerous tissue	China
GSE33335	GSM824334	GPL5175	72	female	N/A	unknown	gastric cancer adjacent noncancerous tissue	China
GSE33335	GSM824335	GPL5175	50	female	N/A	unknown	gastric cancer adjacent noncancerous tissue	China
GSE33335	GSM824336	GPL5175	51	male	N/A	unknown	gastric cancer adjacent noncancerous tissue	China
GSE33335	GSM824337	GPL5175	52	male	N/A	unknown	gastric cancer adjacent noncancerous tissue	China
GSE33335	GSM824338	GPL5175	67	female	N/A	unknown	gastric cancer adjacent noncancerous tissue	China
GSE33335	GSM824339	GPL5175	38	male	N/A	unknown	gastric cancer adjacent noncancerous tissue	China
GSE33335	GSM824340	GPL5175	52	male	N/A	unknown	gastric cancer adjacent noncancerous tissue	China
GSE33335	GSM824341	GPL5175	66	female	N/A	unknown	gastric cancer adjacent noncancerous tissue	China
GSE33335	GSM824342	GPL5175	57	male	N/A	unknown	gastric cancer adjacent noncancerous tissue	China
GSE33335	GSM824343	GPL5175	75	male	N/A	unknown	gastric cancer adjacent noncancerous tissue	China
GSE33335	GSM824344	GPL5175	78	male	N/A	unknown	gastric cancer adjacent noncancerous tissue	China
GSE33335	GSM824345	GPL5175	63	male	N/A	unknown	gastric cancer adjacent noncancerous tissue	China
GSE33335	GSM824346	GPL5175	70	male	N/A	unknown	gastric cancer adjacent noncancerous tissue	China
GSE33335	GSM824347	GPL5175	72	male	N/A	unknown	gastric cancer adjacent noncancerous tissue	China
GSE33335	GSM824348	GPL5175	41	male	N/A	unknown	gastric cancer adjacent noncancerous tissue	China
GSE33335	GSM824349	GPL5175	79	male	N/A	unknown	gastric cancer adjacent noncancerous tissue	China
GSE33335	GSM824350	GPL5175	72	female	N/A	unknown	gastric cancer adjacent noncancerous tissue	China
GSE33335	GSM824351	GPL5175	80	female	N/A	unknown	gastric cancer adjacent noncancerous tissue	China
GSE33335	GSM824352	GPL5175	66	male	T3N3M0	unknown	gastric cancer tissue	China
GSE33335	GSM824353	GPL5175	72	male	T2N2M0	unknown	gastric cancer tissue	China
GSE33335	GSM824354	GPL5175	74	female	T2N3M0	unknown	gastric cancer tissue	China
GSE33335	GSM824355	GPL5175	65	female	T2N0M0	unknown	gastric cancer tissue	China
GSE33335	GSM824356	GPL5175	58	female	T2N0M0	unknown	gastric cancer tissue	China
GSE33335	GSM824357	GPL5175	77	male	T2N0M0	unknown	gastric cancer tissue	China
GSE33335	GSM824358	GPL5175	84	female	T2N3M0	unknown	gastric cancer tissue	China
GSE33335	GSM824359	GPL5175	72	female	T3N0M0	unknown	gastric cancer tissue	China
GSE33335	GSM824360	GPL5175	50	female	T3N0M0	unknown	gastric cancer tissue	China
GSE33335	GSM824361	GPL5175	51	male	T2N0M0	unknown	gastric cancer tissue	China
GSE33335	GSM824362	GPL5175	52	male	T3N0M0	unknown	gastric cancer tissue	China
GSE33335	GSM824363	GPL5175	67	female	T4N2M1	unknown	gastric cancer tissue	China
GSE33335	GSM824364	GPL5175	38	male	T4N0M1	unknown	gastric cancer tissue	China
GSE33335	GSM824365	GPL5175	52	male	T4N2M1	unknown	gastric cancer tissue	China
GSE33335	GSM824366	GPL5175	66	female	T4N2M1	unknown	gastric cancer tissue	China
GSE33335	GSM824367	GPL5175	57	male	T3N2M0	unknown	gastric cancer tissue	China
GSE33335	GSM824368	GPL5175	75	male	T3N2M0	unknown	gastric cancer tissue	China
GSE33335	GSM824369	GPL5175	78	male	T2N0M0	unknown	gastric cancer tissue	China
GSE33335	GSM824370	GPL5175	63	male	T2N0M0	unknown	gastric cancer tissue	China
GSE33335	GSM824371	GPL5175	70	male	T3N0M0	unknown	gastric cancer tissue	China
GSE33335	GSM824372	GPL5175	72	male	T4N2M1	unknown	gastric cancer tissue	China
GSE33335	GSM824373	GPL5175	41	male	T4N0M0	unknown	gastric cancer tissue	China
GSE33335	GSM824374	GPL5175	79	male	TxN2M0	unknown	gastric cancer tissue	China
GSE33335	GSM824375	GPL5175	72	female	T3N3M0	unknown	gastric cancer tissue	China
GSE33335	GSM824376	GPL5175	80	female	T2N0M0	unknown	gastric cancer tissue	China
GSE54129	GSM1308392	GPL570	unknown	unknown	unknown	unknown	normal	China
GSE54129	GSM1308393	GPL570	unknown	unknown	unknown	unknown	normal	China
GSE54129	GSM1308394	GPL570	unknown	unknown	unknown	unknown	normal	China
GSE54129	GSM1308395	GPL570	unknown	unknown	unknown	unknown	normal	China
GSE54129	GSM1308396	GPL570	unknown	unknown	unknown	unknown	normal	China
GSE54129	GSM1308397	GPL570	unknown	unknown	unknown	unknown	normal	China
GSE54129	GSM1308398	GPL570	unknown	unknown	unknown	unknown	normal	China
GSE54129	GSM1308399	GPL570	unknown	unknown	unknown	unknown	normal	China
GSE54129	GSM1308400	GPL570	unknown	unknown	unknown	unknown	normal	China
GSE54129	GSM1308401	GPL570	unknown	unknown	unknown	unknown	normal	China
GSE54129	GSM1308402	GPL570	unknown	unknown	unknown	unknown	normal	China
GSE54129	GSM1308403	GPL570	unknown	unknown	unknown	unknown	normal	China
GSE54129	GSM1308404	GPL570	unknown	unknown	unknown	unknown	normal	China
GSE54129	GSM1308405	GPL570	unknown	unknown	unknown	unknown	normal	China
GSE54129	GSM1308406	GPL570	unknown	unknown	unknown	unknown	normal	China
GSE54129	GSM1308407	GPL570	unknown	unknown	unknown	unknown	normal	China
GSE54129	GSM1308408	GPL570	unknown	unknown	unknown	unknown	normal	China
GSE54129	GSM1308409	GPL570	unknown	unknown	unknown	unknown	normal	China
GSE54129	GSM1308410	GPL570	unknown	unknown	unknown	unknown	normal	China
GSE54129	GSM1308411	GPL570	unknown	unknown	unknown	unknown	normal	China
GSE54129	GSM1308412	GPL570	unknown	unknown	unknown	unknown	normal	China
GSE54129	GSM1308413	GPL570	unknown	unknown	unknown	unknown	gastric cancer tumor	China
GSE54129	GSM1308414	GPL570	unknown	unknown	unknown	unknown	gastric cancer tumor	China
GSE54129	GSM1308415	GPL570	unknown	unknown	unknown	unknown	gastric cancer tumor	China
GSE54129	GSM1308416	GPL570	unknown	unknown	unknown	unknown	gastric cancer tumor	China
GSE54129	GSM1308417	GPL570	unknown	unknown	unknown	unknown	gastric cancer tumor	China
GSE54129	GSM1308418	GPL570	unknown	unknown	unknown	unknown	gastric cancer tumor	China
GSE54129	GSM1308419	GPL570	unknown	unknown	unknown	unknown	gastric cancer tumor	China
GSE54129	GSM1308420	GPL570	unknown	unknown	unknown	unknown	gastric cancer tumor	China
GSE54129	GSM1308421	GPL570	unknown	unknown	unknown	unknown	gastric cancer tumor	China
GSE54129	GSM1308422	GPL570	unknown	unknown	unknown	unknown	gastric cancer tumor	China
GSE54129	GSM1308423	GPL570	unknown	unknown	unknown	unknown	gastric cancer tumor	China
GSE54129	GSM1308424	GPL570	unknown	unknown	unknown	unknown	gastric cancer tumor	China
GSE54129	GSM1308425	GPL570	unknown	unknown	unknown	unknown	gastric cancer tumor	China
GSE54129	GSM1308426	GPL570	unknown	unknown	unknown	unknown	gastric cancer tumor	China
GSE54129	GSM1308427	GPL570	unknown	unknown	unknown	unknown	gastric cancer tumor	China
GSE54129	GSM1308428	GPL570	unknown	unknown	unknown	unknown	gastric cancer tumor	China
GSE54129	GSM1308429	GPL570	unknown	unknown	unknown	unknown	gastric cancer tumor	China
GSE54129	GSM1308430	GPL570	unknown	unknown	unknown	unknown	gastric cancer tumor	China
GSE54129	GSM1308431	GPL570	unknown	unknown	unknown	unknown	gastric cancer tumor	China
GSE54129	GSM1308432	GPL570	unknown	unknown	unknown	unknown	gastric cancer tumor	China
GSE54129	GSM1308433	GPL570	unknown	unknown	unknown	unknown	gastric cancer tumor	China
GSE54129	GSM1308434	GPL570	unknown	unknown	unknown	unknown	gastric cancer tumor	China
GSE54129	GSM1308435	GPL570	unknown	unknown	unknown	unknown	gastric cancer tumor	China
GSE54129	GSM1308436	GPL570	unknown	unknown	unknown	unknown	gastric cancer tumor	China
GSE54129	GSM1308437	GPL570	unknown	unknown	unknown	unknown	gastric cancer tumor	China
GSE54129	GSM1308438	GPL570	unknown	unknown	unknown	unknown	gastric cancer tumor	China
GSE54129	GSM1308439	GPL570	unknown	unknown	unknown	unknown	gastric cancer tumor	China
GSE54129	GSM1308440	GPL570	unknown	unknown	unknown	unknown	gastric cancer tumor	China
GSE54129	GSM1308441	GPL570	unknown	unknown	unknown	unknown	gastric cancer tumor	China
GSE54129	GSM1308442	GPL570	unknown	unknown	unknown	unknown	gastric cancer tumor	China
GSE54129	GSM1308443	GPL570	unknown	unknown	unknown	unknown	gastric cancer tumor	China
GSE54129	GSM1308444	GPL570	unknown	unknown	unknown	unknown	gastric cancer tumor	China
GSE54129	GSM1308445	GPL570	unknown	unknown	unknown	unknown	gastric cancer tumor	China
GSE54129	GSM1308446	GPL570	unknown	unknown	unknown	unknown	gastric cancer tumor	China
GSE54129	GSM1308447	GPL570	unknown	unknown	unknown	unknown	gastric cancer tumor	China
GSE54129	GSM1308448	GPL570	unknown	unknown	unknown	unknown	gastric cancer tumor	China
GSE54129	GSM1308449	GPL570	unknown	unknown	unknown	unknown	gastric cancer tumor	China
GSE54129	GSM1308450	GPL570	unknown	unknown	unknown	unknown	gastric cancer tumor	China
GSE54129	GSM1308451	GPL570	unknown	unknown	unknown	unknown	gastric cancer tumor	China
GSE54129	GSM1308452	GPL570	unknown	unknown	unknown	unknown	gastric cancer tumor	China
GSE54129	GSM1308453	GPL570	unknown	unknown	unknown	unknown	gastric cancer tumor	China
GSE54129	GSM1308454	GPL570	unknown	unknown	unknown	unknown	gastric cancer tumor	China
GSE54129	GSM1308455	GPL570	unknown	unknown	unknown	unknown	gastric cancer tumor	China
GSE54129	GSM1308456	GPL570	unknown	unknown	unknown	unknown	gastric cancer tumor	China
GSE54129	GSM1308457	GPL570	unknown	unknown	unknown	unknown	gastric cancer tumor	China
GSE54129	GSM1308458	GPL570	unknown	unknown	unknown	unknown	gastric cancer tumor	China
GSE54129	GSM1308459	GPL570	unknown	unknown	unknown	unknown	gastric cancer tumor	China
GSE54129	GSM1308460	GPL570	unknown	unknown	unknown	unknown	gastric cancer tumor	China
GSE54129	GSM1308461	GPL570	unknown	unknown	unknown	unknown	gastric cancer tumor	China
GSE54129	GSM1308462	GPL570	unknown	unknown	unknown	unknown	gastric cancer tumor	China
GSE54129	GSM1308463	GPL570	unknown	unknown	unknown	unknown	gastric cancer tumor	China
GSE54129	GSM1308464	GPL570	unknown	unknown	unknown	unknown	gastric cancer tumor	China
GSE54129	GSM1308465	GPL570	unknown	unknown	unknown	unknown	gastric cancer tumor	China
GSE54129	GSM1308466	GPL570	unknown	unknown	unknown	unknown	gastric cancer tumor	China
GSE54129	GSM1308467	GPL570	unknown	unknown	unknown	unknown	gastric cancer tumor	China
GSE54129	GSM1308468	GPL570	unknown	unknown	unknown	unknown	gastric cancer tumor	China
GSE54129	GSM1308469	GPL570	unknown	unknown	unknown	unknown	gastric cancer tumor	China
GSE54129	GSM1308470	GPL570	unknown	unknown	unknown	unknown	gastric cancer tumor	China
GSE54129	GSM1308471	GPL570	unknown	unknown	unknown	unknown	gastric cancer tumor	China
GSE54129	GSM1308472	GPL570	unknown	unknown	unknown	unknown	gastric cancer tumor	China
GSE54129	GSM1308473	GPL570	unknown	unknown	unknown	unknown	gastric cancer tumor	China
GSE54129	GSM1308474	GPL570	unknown	unknown	unknown	unknown	gastric cancer tumor	China
GSE54129	GSM1308475	GPL570	unknown	unknown	unknown	unknown	gastric cancer tumor	China
GSE54129	GSM1308476	GPL570	unknown	unknown	unknown	unknown	gastric cancer tumor	China
GSE54129	GSM1308477	GPL570	unknown	unknown	unknown	unknown	gastric cancer tumor	China
GSE54129	GSM1308478	GPL570	unknown	unknown	unknown	unknown	gastric cancer tumor	China
GSE54129	GSM1308479	GPL570	unknown	unknown	unknown	unknown	gastric cancer tumor	China
GSE54129	GSM1308480	GPL570	unknown	unknown	unknown	unknown	gastric cancer tumor	China
GSE54129	GSM1308481	GPL570	unknown	unknown	unknown	unknown	gastric cancer tumor	China
GSE54129	GSM1308482	GPL570	unknown	unknown	unknown	unknown	gastric cancer tumor	China
GSE54129	GSM1308483	GPL570	unknown	unknown	unknown	unknown	gastric cancer tumor	China
GSE54129	GSM1308484	GPL570	unknown	unknown	unknown	unknown	gastric cancer tumor	China
GSE54129	GSM1308485	GPL570	unknown	unknown	unknown	unknown	gastric cancer tumor	China
GSE54129	GSM1308486	GPL570	unknown	unknown	unknown	unknown	gastric cancer tumor	China
GSE54129	GSM1308487	GPL570	unknown	unknown	unknown	unknown	gastric cancer tumor	China
GSE54129	GSM1308488	GPL570	unknown	unknown	unknown	unknown	gastric cancer tumor	China
GSE54129	GSM1308489	GPL570	unknown	unknown	unknown	unknown	gastric cancer tumor	China
GSE54129	GSM1308490	GPL570	unknown	unknown	unknown	unknown	gastric cancer tumor	China
GSE54129	GSM1308491	GPL570	unknown	unknown	unknown	unknown	gastric cancer tumor	China
GSE54129	GSM1308492	GPL570	unknown	unknown	unknown	unknown	gastric cancer tumor	China
GSE54129	GSM1308493	GPL570	unknown	unknown	unknown	unknown	gastric cancer tumor	China
GSE54129	GSM1308494	GPL570	unknown	unknown	unknown	unknown	gastric cancer tumor	China
GSE54129	GSM1308495	GPL570	unknown	unknown	unknown	unknown	gastric cancer tumor	China
GSE54129	GSM1308496	GPL570	unknown	unknown	unknown	unknown	gastric cancer tumor	China
GSE54129	GSM1308497	GPL570	unknown	unknown	unknown	unknown	gastric cancer tumor	China
GSE54129	GSM1308498	GPL570	unknown	unknown	unknown	unknown	gastric cancer tumor	China
GSE54129	GSM1308499	GPL570	unknown	unknown	unknown	unknown	gastric cancer tumor	China
GSE54129	GSM1308500	GPL570	unknown	unknown	unknown	unknown	gastric cancer tumor	China
GSE54129	GSM1308501	GPL570	unknown	unknown	unknown	unknown	gastric cancer tumor	China
GSE54129	GSM1308502	GPL570	unknown	unknown	unknown	unknown	gastric cancer tumor	China
GSE54129	GSM1308503	GPL570	unknown	unknown	unknown	unknown	gastric cancer tumor	China
GSE54129	GSM1308504	GPL570	unknown	unknown	unknown	unknown	gastric cancer tumor	China
GSE54129	GSM1308505	GPL570	unknown	unknown	unknown	unknown	gastric cancer tumor	China
GSE54129	GSM1308506	GPL570	unknown	unknown	unknown	unknown	gastric cancer tumor	China
GSE54129	GSM1308507	GPL570	unknown	unknown	unknown	unknown	gastric cancer tumor	China
GSE54129	GSM1308508	GPL570	unknown	unknown	unknown	unknown	gastric cancer tumor	China
GSE54129	GSM1308509	GPL570	unknown	unknown	unknown	unknown	gastric cancer tumor	China
GSE54129	GSM1308510	GPL570	unknown	unknown	unknown	unknown	gastric cancer tumor	China
GSE54129	GSM1308511	GPL570	unknown	unknown	unknown	unknown	gastric cancer tumor	China
GSE54129	GSM1308512	GPL570	unknown	unknown	unknown	unknown	gastric cancer tumor	China
GSE54129	GSM1308513	GPL570	unknown	unknown	unknown	unknown	gastric cancer tumor	China
GSE54129	GSM1308514	GPL570	unknown	unknown	unknown	unknown	gastric cancer tumor	China
GSE54129	GSM1308515	GPL570	unknown	unknown	unknown	unknown	gastric cancer tumor	China
GSE54129	GSM1308516	GPL570	unknown	unknown	unknown	unknown	gastric cancer tumor	China
GSE54129	GSM1308517	GPL570	unknown	unknown	unknown	unknown	gastric cancer tumor	China
GSE54129	GSM1308518	GPL570	unknown	unknown	unknown	unknown	gastric cancer tumor	China
GSE54129	GSM1308519	GPL570	unknown	unknown	unknown	unknown	gastric cancer tumor	China
GSE54129	GSM1308520	GPL570	unknown	unknown	unknown	unknown	gastric cancer tumor	China
GSE54129	GSM1308521	GPL570	unknown	unknown	unknown	unknown	gastric cancer tumor	China
GSE54129	GSM1308522	GPL570	unknown	unknown	unknown	unknown	gastric cancer tumor	China
GSE54129	GSM1308523	GPL570	unknown	unknown	unknown	unknown	gastric cancer tumor	China
GSE56807	GSM1369632	GPL5175	46	female	unknown	unknown	gastric cancer	China
GSE56807	GSM1369633	GPL5175	55	male	unknown	unknown	gastric cancer	China
GSE56807	GSM1369634	GPL5175	49	female	unknown	unknown	gastric cancer	China
GSE56807	GSM1369635	GPL5175	69	female	unknown	unknown	gastric cancer	China
GSE56807	GSM1369636	GPL5175	63	female	unknown	unknown	gastric cancer	China
GSE56807	GSM1369637	GPL5175	46	female	unknown	unknown	normal	China
GSE56807	GSM1369638	GPL5175	55	male	unknown	unknown	normal	China
GSE56807	GSM1369639	GPL5175	49	female	unknown	unknown	normal	China
GSE56807	GSM1369640	GPL5175	69	female	unknown	unknown	normal	China
GSE56807	GSM1369641	GPL5175	63	female	unknown	unknown	normal	China
GSE63089	GSM1540871	GPL5175	53	female	unknown	unknown	gastric cancer	China
GSE63089	GSM1540872	GPL5175	54	female	unknown	unknown	gastric cancer	China
GSE63089	GSM1540873	GPL5175	62	female	unknown	unknown	gastric cancer	China
GSE63089	GSM1540874	GPL5175	63	male	unknown	unknown	gastric cancer	China
GSE63089	GSM1540875	GPL5175	56	male	unknown	unknown	gastric cancer	China
GSE63089	GSM1540876	GPL5175	71	male	unknown	unknown	gastric cancer	China
GSE63089	GSM1540877	GPL5175	55	female	unknown	unknown	gastric cancer	China
GSE63089	GSM1540878	GPL5175	53	male	unknown	unknown	gastric cancer	China
GSE63089	GSM1540879	GPL5175	55	male	unknown	unknown	gastric cancer	China
GSE63089	GSM1540880	GPL5175	51	male	unknown	unknown	gastric cancer	China
GSE63089	GSM1540881	GPL5175	56	male	unknown	unknown	gastric cancer	China
GSE63089	GSM1540882	GPL5175	73	male	unknown	unknown	gastric cancer	China
GSE63089	GSM1540883	GPL5175	69	female	unknown	unknown	gastric cancer	China
GSE63089	GSM1540884	GPL5175	65	female	unknown	unknown	gastric cancer	China
GSE63089	GSM1540885	GPL5175	50	male	unknown	unknown	gastric cancer	China
GSE63089	GSM1540886	GPL5175	59	male	unknown	unknown	gastric cancer	China
GSE63089	GSM1540887	GPL5175	75	male	unknown	unknown	gastric cancer	China
GSE63089	GSM1540888	GPL5175	40	male	unknown	unknown	gastric cancer	China
GSE63089	GSM1540889	GPL5175	41	male	unknown	unknown	gastric cancer	China
GSE63089	GSM1540890	GPL5175	76	female	unknown	unknown	gastric cancer	China
GSE63089	GSM1540891	GPL5175	51	female	unknown	unknown	gastric cancer	China
GSE63089	GSM1540892	GPL5175	36	male	unknown	unknown	gastric cancer	China
GSE63089	GSM1540893	GPL5175	68	male	unknown	unknown	gastric cancer	China
GSE63089	GSM1540894	GPL5175	59	male	unknown	unknown	gastric cancer	China
GSE63089	GSM1540895	GPL5175	74	male	unknown	unknown	gastric cancer	China
GSE63089	GSM1540896	GPL5175	65	female	unknown	unknown	gastric cancer	China
GSE63089	GSM1540897	GPL5175	49	male	unknown	unknown	gastric cancer	China
GSE63089	GSM1540898	GPL5175	58	male	unknown	unknown	gastric cancer	China
GSE63089	GSM1540899	GPL5175	70	male	unknown	unknown	gastric cancer	China
GSE63089	GSM1540900	GPL5175	56	female	unknown	unknown	gastric cancer	China
GSE63089	GSM1540901	GPL5175	81	male	unknown	unknown	gastric cancer	China
GSE63089	GSM1540902	GPL5175	65	male	unknown	unknown	gastric cancer	China
GSE63089	GSM1540903	GPL5175	50	male	unknown	unknown	gastric cancer	China
GSE63089	GSM1540904	GPL5175	47	male	unknown	unknown	gastric cancer	China
GSE63089	GSM1540905	GPL5175	69	female	unknown	unknown	gastric cancer	China
GSE63089	GSM1540906	GPL5175	42	male	unknown	unknown	gastric cancer	China
GSE63089	GSM1540907	GPL5175	42	male	unknown	unknown	gastric cancer	China
GSE63089	GSM1540908	GPL5175	41	female	unknown	unknown	gastric cancer	China
GSE63089	GSM1540909	GPL5175	64	male	unknown	unknown	gastric cancer	China
GSE63089	GSM1540910	GPL5175	53	male	unknown	unknown	gastric cancer	China
GSE63089	GSM1540911	GPL5175	71	female	unknown	unknown	gastric cancer	China
GSE63089	GSM1540912	GPL5175	57	female	unknown	unknown	gastric cancer	China
GSE63089	GSM1540913	GPL5175	55	male	unknown	unknown	gastric cancer	China
GSE63089	GSM1540914	GPL5175	53	female	unknown	unknown	gastric cancer	China
GSE63089	GSM1540915	GPL5175	84	male	unknown	unknown	gastric cancer	China
GSE63089	GSM1540916	GPL5175	53	female	unknown	unknown	gastric normal	China
GSE63089	GSM1540917	GPL5175	54	female	unknown	unknown	gastric normal	China
GSE63089	GSM1540918	GPL5175	62	female	unknown	unknown	gastric normal	China
GSE63089	GSM1540919	GPL5175	63	male	unknown	unknown	gastric normal	China
GSE63089	GSM1540920	GPL5175	56	male	unknown	unknown	gastric normal	China
GSE63089	GSM1540921	GPL5175	71	male	unknown	unknown	gastric normal	China
GSE63089	GSM1540922	GPL5175	55	female	unknown	unknown	gastric normal	China
GSE63089	GSM1540923	GPL5175	53	male	unknown	unknown	gastric normal	China
GSE63089	GSM1540924	GPL5175	55	male	unknown	unknown	gastric normal	China
GSE63089	GSM1540925	GPL5175	51	male	unknown	unknown	gastric normal	China
GSE63089	GSM1540926	GPL5175	56	male	unknown	unknown	gastric normal	China
GSE63089	GSM1540927	GPL5175	73	male	unknown	unknown	gastric normal	China
GSE63089	GSM1540928	GPL5175	69	female	unknown	unknown	gastric normal	China
GSE63089	GSM1540929	GPL5175	65	female	unknown	unknown	gastric normal	China
GSE63089	GSM1540930	GPL5175	50	male	unknown	unknown	gastric normal	China
GSE63089	GSM1540931	GPL5175	59	male	unknown	unknown	gastric normal	China
GSE63089	GSM1540932	GPL5175	75	male	unknown	unknown	gastric normal	China
GSE63089	GSM1540933	GPL5175	40	male	unknown	unknown	gastric normal	China
GSE63089	GSM1540934	GPL5175	41	male	unknown	unknown	gastric normal	China
GSE63089	GSM1540935	GPL5175	76	female	unknown	unknown	gastric normal	China
GSE63089	GSM1540936	GPL5175	51	female	unknown	unknown	gastric normal	China
GSE63089	GSM1540937	GPL5175	36	male	unknown	unknown	gastric normal	China
GSE63089	GSM1540938	GPL5175	68	male	unknown	unknown	gastric normal	China
GSE63089	GSM1540939	GPL5175	59	male	unknown	unknown	gastric normal	China
GSE63089	GSM1540940	GPL5175	74	male	unknown	unknown	gastric normal	China
GSE63089	GSM1540941	GPL5175	65	female	unknown	unknown	gastric normal	China
GSE63089	GSM1540942	GPL5175	49	male	unknown	unknown	gastric normal	China
GSE63089	GSM1540943	GPL5175	58	male	unknown	unknown	gastric normal	China
GSE63089	GSM1540944	GPL5175	70	male	unknown	unknown	gastric normal	China
GSE63089	GSM1540945	GPL5175	56	female	unknown	unknown	gastric normal	China
GSE63089	GSM1540946	GPL5175	81	male	unknown	unknown	gastric normal	China
GSE63089	GSM1540947	GPL5175	65	male	unknown	unknown	gastric normal	China
GSE63089	GSM1540948	GPL5175	50	male	unknown	unknown	gastric normal	China
GSE63089	GSM1540949	GPL5175	47	male	unknown	unknown	gastric normal	China
GSE63089	GSM1540950	GPL5175	69	female	unknown	unknown	gastric normal	China
GSE63089	GSM1540951	GPL5175	42	male	unknown	unknown	gastric normal	China
GSE63089	GSM1540952	GPL5175	42	male	unknown	unknown	gastric normal	China
GSE63089	GSM1540953	GPL5175	41	female	unknown	unknown	gastric normal	China
GSE63089	GSM1540954	GPL5175	64	male	unknown	unknown	gastric normal	China
GSE63089	GSM1540955	GPL5175	53	male	unknown	unknown	gastric normal	China
GSE63089	GSM1540956	GPL5175	71	female	unknown	unknown	gastric normal	China
GSE63089	GSM1540957	GPL5175	57	female	unknown	unknown	gastric normal	China
GSE63089	GSM1540958	GPL5175	55	male	unknown	unknown	gastric normal	China
GSE63089	GSM1540959	GPL5175	53	female	unknown	unknown	gastric normal	China
GSE63089	GSM1540960	GPL5175	84	male	unknown	unknown	gastric normal	China
GSE65801	GSM1606492	GPL14550	unknown	male	unknown	unknown	normal gastric tissue	China
GSE65801	GSM1606493	GPL14550	unknown	male	unknown	unknown	gastric tumor	China
GSE65801	GSM1606494	GPL14550	unknown	female	unknown	unknown	normal gastric tissue	China
GSE65801	GSM1606495	GPL14550	unknown	female	unknown	unknown	gastric tumor	China
GSE65801	GSM1606496	GPL14550	unknown	male	unknown	unknown	normal gastric tissue	China
GSE65801	GSM1606497	GPL14550	unknown	male	unknown	unknown	gastric tumor	China
GSE65801	GSM1606498	GPL14550	unknown	male	unknown	unknown	normal gastric tissue	China
GSE65801	GSM1606499	GPL14550	unknown	male	unknown	unknown	gastric tumor	China
GSE65801	GSM1606500	GPL14550	unknown	male	unknown	unknown	normal gastric tissue	China
GSE65801	GSM1606501	GPL14550	unknown	male	unknown	unknown	gastric tumor	China
GSE65801	GSM1606502	GPL14550	unknown	male	unknown	unknown	normal gastric tissue	China
GSE65801	GSM1606503	GPL14550	unknown	male	unknown	unknown	gastric tumor	China
GSE65801	GSM1606504	GPL14550	unknown	male	unknown	unknown	normal gastric tissue	China
GSE65801	GSM1606505	GPL14550	unknown	male	unknown	unknown	gastric tumor	China
GSE65801	GSM1606506	GPL14550	unknown	male	unknown	unknown	normal gastric tissue	China
GSE65801	GSM1606507	GPL14550	unknown	male	unknown	unknown	gastric tumor	China
GSE65801	GSM1606508	GPL14550	unknown	female	unknown	unknown	normal gastric tissue	China
GSE65801	GSM1606509	GPL14550	unknown	female	unknown	unknown	gastric tumor	China
GSE65801	GSM1606510	GPL14550	unknown	male	unknown	unknown	normal gastric tissue	China
GSE65801	GSM1606511	GPL14550	unknown	male	unknown	unknown	gastric tumor	China
GSE65801	GSM1606512	GPL14550	unknown	male	unknown	unknown	normal gastric tissue	China
GSE65801	GSM1606513	GPL14550	unknown	male	unknown	unknown	gastric tumor	China
GSE65801	GSM1606514	GPL14550	unknown	male	unknown	unknown	normal gastric tissue	China
GSE65801	GSM1606515	GPL14550	unknown	male	unknown	unknown	gastric tumor	China
GSE65801	GSM1606516	GPL14550	unknown	male	unknown	unknown	normal gastric tissue	China
GSE65801	GSM1606517	GPL14550	unknown	male	unknown	unknown	gastric tumor	China
GSE65801	GSM1606518	GPL14550	unknown	male	unknown	unknown	normal gastric tissue	China
GSE65801	GSM1606519	GPL14550	unknown	male	unknown	unknown	gastric tumor	China
GSE65801	GSM1606520	GPL14550	unknown	male	unknown	unknown	normal gastric tissue	China
GSE65801	GSM1606521	GPL14550	unknown	male	unknown	unknown	gastric tumor	China
GSE65801	GSM1606522	GPL14550	unknown	male	unknown	unknown	normal gastric tissue	China
GSE65801	GSM1606523	GPL14550	unknown	male	unknown	unknown	gastric tumor	China
GSE65801	GSM1606524	GPL14550	unknown	male	unknown	unknown	normal gastric tissue	China
GSE65801	GSM1606525	GPL14550	unknown	male	unknown	unknown	gastric tumor	China
GSE65801	GSM1606526	GPL14550	unknown	male	unknown	unknown	normal gastric tissue	China
GSE65801	GSM1606527	GPL14550	unknown	male	unknown	unknown	gastric tumor	China
GSE65801	GSM1606528	GPL14550	unknown	male	unknown	unknown	normal gastric tissue	China
GSE65801	GSM1606529	GPL14550	unknown	male	unknown	unknown	gastric tumor	China
GSE65801	GSM1606530	GPL14550	unknown	male	unknown	unknown	normal gastric tissue	China
GSE65801	GSM1606531	GPL14550	unknown	male	unknown	unknown	gastric tumor	China
GSE65801	GSM1606532	GPL14550	unknown	male	unknown	unknown	normal gastric tissue	China
GSE65801	GSM1606533	GPL14550	unknown	male	unknown	unknown	gastric tumor	China
GSE65801	GSM1606534	GPL14550	unknown	male	unknown	unknown	normal gastric tissue	China
GSE65801	GSM1606535	GPL14550	unknown	male	unknown	unknown	gastric tumor	China
GSE65801	GSM1606536	GPL14550	unknown	female	unknown	unknown	normal gastric tissue	China
GSE65801	GSM1606537	GPL14550	unknown	female	unknown	unknown	gastric tumor	China
GSE65801	GSM1606538	GPL14550	unknown	female	unknown	unknown	normal gastric tissue	China
GSE65801	GSM1606539	GPL14550	unknown	female	unknown	unknown	gastric tumor	China
GSE65801	GSM1606540	GPL14550	unknown	male	unknown	unknown	normal gastric tissue	China
GSE65801	GSM1606541	GPL14550	unknown	male	unknown	unknown	gastric tumor	China
GSE65801	GSM1606542	GPL14550	unknown	male	unknown	unknown	normal gastric tissue	China
GSE65801	GSM1606543	GPL14550	unknown	male	unknown	unknown	gastric tumor	China
GSE65801	GSM1606544	GPL14550	unknown	male	unknown	unknown	normal gastric tissue	China
GSE65801	GSM1606545	GPL14550	unknown	male	unknown	unknown	gastric tumor	China
GSE65801	GSM1606546	GPL14550	unknown	male	unknown	unknown	normal gastric tissue	China
GSE65801	GSM1606547	GPL14550	unknown	male	unknown	unknown	gastric tumor	China
GSE65801	GSM1606548	GPL14550	unknown	male	unknown	unknown	normal gastric tissue	China
GSE65801	GSM1606549	GPL14550	unknown	male	unknown	unknown	gastric tumor	China
GSE65801	GSM1606550	GPL14550	unknown	male	unknown	unknown	normal gastric tissue	China
GSE65801	GSM1606551	GPL14550	unknown	male	unknown	unknown	gastric tumor	China
GSE65801	GSM1606552	GPL14550	unknown	female	unknown	unknown	normal gastric tissue	China
GSE65801	GSM1606553	GPL14550	unknown	female	unknown	unknown	gastric tumor	China
GSE65801	GSM1606554	GPL14550	unknown	male	unknown	unknown	normal gastric tissue	China
GSE65801	GSM1606555	GPL14550	unknown	male	unknown	unknown	gastric tumor	China
GSE79973	GSM2109532	GPL570	unknown	unknown	unknown	unknown	gastric adenocarcinoma	China
GSE79973	GSM2109533	GPL570	unknown	unknown	unknown	unknown	gastric mucosa	China
GSE79973	GSM2109534	GPL570	unknown	unknown	unknown	unknown	gastric adenocarcinoma	China
GSE79973	GSM2109535	GPL570	unknown	unknown	unknown	unknown	gastric mucosa	China
GSE79973	GSM2109536	GPL570	unknown	unknown	unknown	unknown	gastric adenocarcinoma	China
GSE79973	GSM2109537	GPL570	unknown	unknown	unknown	unknown	gastric mucosa	China
GSE79973	GSM2109538	GPL570	unknown	unknown	unknown	unknown	gastric adenocarcinoma	China
GSE79973	GSM2109539	GPL570	unknown	unknown	unknown	unknown	gastric mucosa	China
GSE79973	GSM2109540	GPL570	unknown	unknown	unknown	unknown	gastric adenocarcinoma	China
GSE79973	GSM2109541	GPL570	unknown	unknown	unknown	unknown	gastric mucosa	China
GSE79973	GSM2109542	GPL570	unknown	unknown	unknown	unknown	gastric adenocarcinoma	China
GSE79973	GSM2109543	GPL570	unknown	unknown	unknown	unknown	gastric mucosa	China
GSE79973	GSM2109544	GPL570	unknown	unknown	unknown	unknown	gastric adenocarcinoma	China
GSE79973	GSM2109545	GPL570	unknown	unknown	unknown	unknown	gastric mucosa	China
GSE79973	GSM2109546	GPL570	unknown	unknown	unknown	unknown	gastric adenocarcinoma	China
GSE79973	GSM2109547	GPL570	unknown	unknown	unknown	unknown	gastric mucosa	China
GSE79973	GSM2109548	GPL570	unknown	unknown	unknown	unknown	gastric adenocarcinoma	China
GSE79973	GSM2109549	GPL570	unknown	unknown	unknown	unknown	gastric mucosa	China
GSE79973	GSM2109550	GPL570	unknown	unknown	unknown	unknown	gastric adenocarcinoma	China
GSE79973	GSM2109551	GPL570	unknown	unknown	unknown	unknown	gastric mucosa	China

## Sheet: TCGA
Table S1 Information for samples in the included datasets. (TCGA GC dataset)
case_id	submitter_id	project_id	gender	year_of_birth	race	ethnicity	year_of_death	classification_of_tumor	last_known_disease_status	primary_diagnosis	tumor_stage	age_at_diagnosis	vital_status	morphology	days_to_death	days_to_last_known_disease_status	days_to_recurrence	tumor_grade	tissue_or_organ_of_origin	days_to_birth	progression_or_recurrence	prior_malignancy	site_of_resection_or_biopsy	days_to_last_follow_up	therapeutic_agents	treatment_intent_type	treatment_or_therapy
37f93d19-c78f-4fbc-affb-5a2ccc84be1b	TCGA-D7-A747	TCGA-STAD	male	1956	white	not hispanic or latino	2013	not reported	not reported	C16.3	stage iib	20923	dead	8145/3	255.0	--	--	not reported	C16.3	-20923.0	not reported	not reported	C16.3	--	--	--	--
1fb6c06e-ecf4-4b4c-bb15-df8c0a9fad8f	TCGA-BR-7958	TCGA-STAD	male	1951	white	not hispanic or latino	--	not reported	not reported	C16.2	stage iiib	22204	alive	8140/3	--	--	--	not reported	C16.2	-22204.0	not reported	not reported	C16.2	899.0	--	--	--
d22de643-5f93-42d0-9199-1f55405241d6	TCGA-VQ-A91S	TCGA-STAD	male	1949	black or african american	not reported	--	not reported	not reported	C16.2	stage iiib	23187	alive	8211/3	--	--	--	not reported	C16.2	-23187.0	not reported	not reported	C16.2	1000.0	--	--	--
82f9a197-040d-4c5e-89d9-d87a7aa0168d	TCGA-D7-6525	TCGA-STAD	male	1952	white	not hispanic or latino	--	not reported	not reported	C16.0	stage iiia	21223	dead	8145/3	406.0	--	--	not reported	C16.0	-21223.0	not reported	not reported	C16.0	181.0	--	--	--
5b7e557a-6aee-4077-b3cd-c96179e643ae	TCGA-CD-8529	TCGA-STAD	male	1946	asian	not hispanic or latino	--	not reported	not reported	C16.3	stage iv	23979	alive	8480/3	--	--	--	not reported	C16.3	-23979.0	not reported	not reported	C16.3	374.0	--	--	--
5a12857b-4132-4089-a7b7-e706366102db	TCGA-BR-A4J5	TCGA-STAD	male	1956	asian	not hispanic or latino	--	not reported	not reported	C16.3	stage iiia	20714	alive	8480/3	--	--	--	not reported	C16.3	-20714.0	not reported	not reported	C16.3	862.0	--	--	--
08c73b36-ede5-4136-b73b-0e964d432f89	TCGA-BR-7851	TCGA-STAD	male	1937	white	not hispanic or latino	--	not reported	not reported	C16.2	stage iib	27091	dead	8144/3	--	--	--	not reported	C16.2	-27091.0	not reported	not reported	C16.2	574.0	--	--	--
2688d563-b052-440b-a810-873b1cd3666d	TCGA-BR-8296	TCGA-STAD	female	1953	white	not hispanic or latino	--	not reported	not reported	C16.2	stage iiic	21527	dead	8144/3	474.0	--	--	not reported	C16.2	-21527.0	not reported	not reported	C16.2	45.0	--	--	--
cafbae18-12a5-40fb-9dbe-c1d0598b9091	TCGA-VQ-A91Z	TCGA-STAD	female	1943	white	not reported	--	not reported	not reported	C16.3	stage iiia	24652	alive	8211/3	--	--	--	not reported	C16.3	-24652.0	not reported	not reported	C16.3	1690.0	--	--	--
6244e506-d163-4d34-8fec-6158191679cb	TCGA-CG-4437	TCGA-STAD	male	1923	not reported	not reported	--	not reported	not reported	C16.0	stage ii	30467	alive	8144/3	--	--	--	not reported	C16.0	-30467.0	not reported	not reported	C16.0	245.0	--	--	--
6fa6ace1-4b39-44db-9413-73eb21588aa1	TCGA-VQ-A8DU	TCGA-STAD	male	1947	white	not reported	2010	not reported	not reported	C16.3	stage iiia	23042	dead	8211/3	166.0	--	--	not reported	C16.3	-23042.0	not reported	not reported	C16.3	--	--	--	--
7b0d69ca-13a6-46e0-839c-e433bbede3ad	TCGA-BR-4256	TCGA-STAD	male	1928	white	not hispanic or latino	--	not reported	not reported	C16.3	not reported	29441	dead	8140/3	284.0	--	--	not reported	C16.3	-29441.0	not reported	not reported	C16.3	0.0	--	--	--
8114d553-4025-4c8f-ae02-5ed01720723a	TCGA-HU-A4G9	TCGA-STAD	female	1944	asian	not hispanic or latino	--	not reported	not reported	C16.2	stage ia	24753	alive	8211/3	--	--	--	not reported	C16.2	-24753.0	not reported	not reported	C16.2	736.0	--	--	--
4ec9dbb4-358d-4c59-8039-552c7006c2bf	TCGA-VQ-A8PO	TCGA-STAD	male	1934	white	not reported	2008	not reported	not reported	C16.3	stage iib	27250	dead	8490/3	282.0	--	--	not reported	C16.3	-27250.0	not reported	not reported	C16.3	--	--	--	--
9130c730-b0bc-4d3a-9ee1-09bf43d9bd67	TCGA-ZA-A8F6	TCGA-STAD	male	1942	white	not hispanic or latino	--	not reported	not reported	C16.3	stage ib	26122	alive	8144/3	--	--	--	not reported	C16.3	-26122.0	not reported	not reported	C16.3	525.0	--	--	--
e52396d1-acd6-44f4-99c5-1a367128008d	TCGA-KB-A93G	TCGA-STAD	male	1945	white	not reported	--	not reported	not reported	C16.0	stage ib	24924	alive	8490/3	--	--	--	not reported	C16.0	-24924.0	not reported	not reported	C16.0	613.0	--	--	--
c63ae423-c90a-4cf4-aa42-653bb8fa3e69	TCGA-CD-A486	TCGA-STAD	male	1943	asian	not hispanic or latino	--	not reported	not reported	C16.0	stage iia	24879	dead	8140/3	192.0	--	--	not reported	C16.0	-24879.0	not reported	not reported	C16.0	104.0	--	--	--
8ca597db-ac21-43d1-9329-586b2eaf6982	TCGA-CG-4440	TCGA-STAD	female	1938	not reported	not reported	2006	not reported	not reported	C16.2	stage iv	25171	dead	8144/3	122.0	--	--	not reported	C16.2	-25171.0	not reported	not reported	C16.2	--	--	--	--
d5c58161-05ed-4472-81ed-176216f49929	TCGA-CG-5718	TCGA-STAD	female	1930	not reported	not reported	--	not reported	not reported	C16.2	stage ii	28763	dead	8144/3	1095.0	--	--	not reported	C16.2	-28763.0	not reported	not reported	C16.2	31.0	--	--	--
f8a32cb0-8c3d-4bc2-8e53-561b89000be7	TCGA-HU-A4GN	TCGA-STAD	male	1950	asian	not hispanic or latino	--	not reported	not reported	C16.3	stage iia	22288	alive	8211/3	--	--	--	not reported	C16.3	-22288.0	not reported	not reported	C16.3	912.0	--	--	--
e6daa4fa-dcf7-4698-b13f-fdfa4eda6943	TCGA-VQ-A94T	TCGA-STAD	male	1938	not reported	not reported	2011	not reported	not reported	C16.0	stage iiib	26702	dead	8145/3	342.0	--	--	not reported	C16.0	-26702.0	not reported	not reported	C16.0	--	--	--	--
0246823f-99f4-4a46-b2b1-27f81179584c	TCGA-CG-4438	TCGA-STAD	male	1950	not reported	not reported	--	not reported	not reported	C16.3	stage iv	20574	alive	8144/3	--	--	--	not reported	C16.3	-20574.0	not reported	not reported	C16.3	1645.0	--	--	--
98760b3e-3075-4444-9a01-8f11935069d4	TCGA-HU-A4H8	TCGA-STAD	male	1935	asian	not hispanic or latino	--	not reported	not reported	C16.3	stage ib	28292	alive	8211/3	--	--	--	not reported	C16.3	-28292.0	not reported	not reported	C16.3	428.0	--	--	--
525a6978-2d7b-4f3a-ac68-13fe8cbbbdcc	TCGA-BR-4366	TCGA-STAD	male	1921	white	not hispanic or latino	--	not reported	not reported	C16.3	not reported	32024	alive	8140/3	--	--	--	not reported	C16.3	-32024.0	not reported	not reported	C16.3	0.0	--	--	--
6e2ecc9d-dc68-4922-a36e-e8bbaf9eafb3	TCGA-RD-A8N5	TCGA-STAD	male	1928	white	not hispanic or latino	2010	not reported	not reported	C16.1	stage iiia	28589	dead	8480/3	1747.0	--	--	not reported	C16.1	-28589.0	not reported	not reported	C16.1	--	--	--	--
aa88ce53-8439-40bd-8d93-e1d903d1c7fb	TCGA-HU-A4GD	TCGA-STAD	male	1955	asian	not hispanic or latino	--	not reported	not reported	C16.3	stage iib	20700	alive	8211/3	--	--	--	not reported	C16.3	-20700.0	not reported	not reported	C16.3	692.0	--	--	--
1d3a03a5-b757-4617-b65a-50f429a0e026	TCGA-BR-8081	TCGA-STAD	female	1940	white	not hispanic or latino	--	not reported	not reported	C16.2	stage iib	26095	alive	8140/3	--	--	--	not reported	C16.2	-26095.0	not reported	not reported	C16.2	981.0	--	--	--
012921da-962c-462c-9c36-d0f21b23c028	TCGA-VQ-A925	TCGA-STAD	male	1946	white	not reported	2012	not reported	not reported	C16.3	stage iiia	24230	dead	8211/3	138.0	--	--	not reported	C16.3	-24230.0	not reported	not reported	C16.3	--	--	--	--
d8daf273-5334-4be0-b9e0-cc0004552544	TCGA-IN-A6RL	TCGA-STAD	male	1928	white	not hispanic or latino	--	not reported	not reported	C16.0	not reported	30783	dead	8140/3	406.0	--	--	not reported	C16.0	-30783.0	not reported	not reported	C16.0	158.0	--	--	--
e6634a0a-9ab0-441e-a667-2f7f6c7368cc	TCGA-VQ-A8PX	TCGA-STAD	male	1958	not reported	not reported	--	not reported	not reported	C16.9	stage ia	18902	alive	8144/3	--	--	--	not reported	C16.9	-18902.0	not reported	not reported	C16.9	1964.0	--	--	--
9b5e5122-8ea0-432c-bc64-932bf376fffd	TCGA-BR-7901	TCGA-STAD	male	1937	white	not hispanic or latino	--	not reported	not reported	C16.0	stage iib	27031	dead	8140/3	105.0	--	--	not reported	C16.0	-27031.0	not reported	not reported	C16.0	29.0	--	--	--
263b18e1-5722-4650-b16b-dac1961a3af8	TCGA-D7-A6EZ	TCGA-STAD	male	1947	white	not hispanic or latino	--	not reported	not reported	C16.1	stage iiia	24425	dead	8144/3	618.0	--	--	not reported	C16.1	-24425.0	not reported	not reported	C16.1	618.0	--	--	--
6a9b3d65-ae15-4e3c-84ed-468e2196372b	TCGA-CD-8526	TCGA-STAD	female	1937	asian	not hispanic or latino	--	not reported	not reported	C16.1	stage iiia	26840	alive	8144/3	--	--	--	not reported	C16.1	-26840.0	not reported	not reported	C16.1	381.0	--	--	--
bfdcc333-1b9d-44d2-90a4-c1720ba712e9	TCGA-SW-A7EB	TCGA-STAD	male	1968	white	not hispanic or latino	--	not reported	not reported	C16.3	stage iiia	16475	alive	8480/3	--	--	--	not reported	C16.3	-16475.0	not reported	not reported	C16.3	176.0	--	--	--
62d32d19-ec93-4359-ab17-dc32e599b29a	TCGA-BR-8295	TCGA-STAD	female	1951	white	not hispanic or latino	--	not reported	not reported	C16.2	stage iib	22256	dead	8144/3	67.0	--	--	not reported	C16.2	-22256.0	not reported	not reported	C16.2	47.0	--	--	--
d5efcde2-21e6-4071-9aa4-3c5688a45b3f	TCGA-BR-8682	TCGA-STAD	male	1960	asian	not hispanic or latino	--	not reported	not reported	C16.3	stage iib	19165	alive	8480/3	--	--	--	not reported	C16.3	-19165.0	not reported	not reported	C16.3	991.0	--	--	--
b14f2fcb-e869-475e-bc7c-adaf6e7e636f	TCGA-BR-6705	TCGA-STAD	female	1943	white	not hispanic or latino	--	not reported	not reported	C16.2	stage iiib	25073	dead	8140/3	779.0	--	--	not reported	C16.2	-25073.0	not reported	not reported	C16.2	421.0	--	--	--
bab53c56-82f1-4d63-98f5-4608ea7b5f4e	TCGA-VQ-A8PM	TCGA-STAD	male	1953	white	not reported	2009	not reported	not reported	C16.0	stage iv	20665	dead	8490/3	57.0	--	--	not reported	C16.0	-20665.0	not reported	not reported	C16.0	--	--	--	--
5034cc97-9eec-42fe-acf9-cdc5a10e6547	TCGA-BR-A4J9	TCGA-STAD	male	1957	white	not hispanic or latino	--	not reported	not reported	C16.3	stage iia	20093	alive	8140/3	--	--	--	not reported	C16.3	-20093.0	not reported	not reported	C16.3	14.0	--	--	--
d2e49fe3-fc7c-47c5-aa1f-b6b06d10951a	TCGA-IN-A6RN	TCGA-STAD	female	1940	white	not hispanic or latino	--	not reported	not reported	C16.0	stage iia	26409	alive	8140/3	--	--	--	not reported	C16.0	-26409.0	not reported	not reported	C16.0	594.0	--	--	--
5624beab-545a-4a5b-960e-c33429572272	TCGA-B7-A5TJ	TCGA-STAD	male	1938	white	not hispanic or latino	--	not reported	not reported	C16.1	stage iib	27057	alive	8144/3	--	--	--	not reported	C16.1	-27057.0	not reported	not reported	C16.1	335.0	--	--	--
7e13fe2a-3d6e-487f-900d-f5891d986aa2	TCGA-CG-4301	TCGA-STAD	female	1931	not reported	not reported	--	not reported	not reported	C16.0	stage iv	27516	alive	8140/3	--	--	--	not reported	C16.0	-27516.0	not reported	not reported	C16.0	92.0	--	--	--
c2f90f1a-a81b-465e-8e6b-5f02a21b27dd	TCGA-BR-4371	TCGA-STAD	female	1937	white	not hispanic or latino	--	not reported	not reported	C16.2	not reported	26290	alive	8140/3	--	--	--	not reported	C16.2	-26290.0	not reported	not reported	C16.2	0.0	--	--	--
e2aaabd9-f4ba-4763-a28a-c14d46a4bc5d	TCGA-D7-6822	TCGA-STAD	male	1934	white	not hispanic or latino	--	not reported	not reported	C16.2	stage ib	28214	alive	8211/3	--	--	--	not reported	C16.2	-28214.0	not reported	not reported	C16.2	375.0	--	--	--
5b52f882-df12-42ec-a000-ff3b428ba05b	TCGA-BR-8372	TCGA-STAD	male	1949	white	not hispanic or latino	--	not reported	not reported	C16.1	stage iiic	23346	alive	8144/3	--	--	--	not reported	C16.1	-23346.0	not reported	not reported	C16.1	951.0	--	--	--
66c04b8f-42fd-44c5-945b-ee149bcf5dad	TCGA-BR-8366	TCGA-STAD	female	1931	white	not hispanic or latino	--	not reported	not reported	C16.1	stage iia	29394	alive	8140/3	--	--	--	not reported	C16.1	-29394.0	not reported	not reported	C16.1	29.0	--	--	--
32b44138-64e2-4bbf-aa2f-93a3b07ec670	TCGA-D7-A4YU	TCGA-STAD	male	1939	white	not hispanic or latino	--	not reported	not reported	C16.1	stage iiib	26781	alive	8211/3	--	--	--	not reported	C16.1	-26781.0	not reported	not reported	C16.1	500.0	--	--	--
53108d62-6b7c-429f-9fec-474781174968	TCGA-IN-A7NT	TCGA-STAD	female	1940	white	not hispanic or latino	--	not reported	not reported	C16.0	stage iib	26727	alive	8140/3	--	--	--	not reported	C16.0	-26727.0	not reported	not reported	C16.0	323.0	--	--	--
33901c6f-9180-4a19-866c-f4ac6bec76da	TCGA-CD-5803	TCGA-STAD	female	1932	asian	not hispanic or latino	--	not reported	not reported	C16.3	stage ii	28608	dead	8140/3	341.0	--	--	not reported	C16.3	-28608.0	not reported	not reported	C16.3	2.0	--	--	--
56bcb686-5010-439f-819f-95dda9885ca5	TCGA-VQ-A8PK	TCGA-STAD	male	1953	white	not reported	2012	not reported	not reported	C16.0	stage iiib	21419	dead	8144/3	543.0	--	--	not reported	C16.0	-21419.0	not reported	not reported	C16.0	--	--	--	--
44799c67-61cd-4f3e-bdbc-423e2e0fd2e8	TCGA-BR-6852	TCGA-STAD	female	1947	white	not hispanic or latino	--	not reported	not reported	C16.0	stage iia	23469	alive	8140/3	--	--	--	not reported	C16.0	-23469.0	not reported	not reported	C16.0	1367.0	--	--	--
46874009-4b32-43ff-a36a-236a3ca28fef	TCGA-VQ-AA69	TCGA-STAD	male	1976	white	not reported	--	not reported	not reported	C16.0	stage iiia	13087	alive	8140/3	--	--	--	not reported	C16.0	-13087.0	not reported	not reported	C16.0	864.0	--	--	--
ac2cbce4-4ba8-42c9-ac61-70f42995588e	TCGA-BR-6454	TCGA-STAD	male	1953	white	not hispanic or latino	--	not reported	not reported	C16.0	stage iia	21501	alive	8140/3	--	--	--	not reported	C16.0	-21501.0	not reported	not reported	C16.0	0.0	--	--	--
bec83dff-2bba-4467-92aa-5dc3db9e0eaf	TCGA-BR-4357	TCGA-STAD	male	1950	white	not hispanic or latino	--	not reported	not reported	C16.2	not reported	21295	alive	8140/3	--	--	--	not reported	C16.2	-21295.0	not reported	not reported	C16.2	0.0	--	--	--
8bd783a3-d6c9-4c87-a2a1-09f903b9c7ca	TCGA-VQ-A922	TCGA-STAD	male	1940	not reported	not reported	2010	not reported	not reported	C16.3	stage iv	25700	dead	8211/3	275.0	--	--	not reported	C16.3	-25700.0	not reported	not reported	C16.3	262.0	--	--	--
12071070-d06b-4c7b-a7b1-77c84963abe6	TCGA-BR-4187	TCGA-STAD	male	1952	white	not hispanic or latino	--	not reported	not reported	C16.3	not reported	20635	dead	8140/3	141.0	--	--	not reported	C16.3	-20635.0	not reported	not reported	C16.3	0.0	--	--	--
cb622cd6-776d-4681-8a67-4addd61c66b8	TCGA-D7-6527	TCGA-STAD	male	1948	white	not hispanic or latino	--	not reported	not reported	C16.0	stage ii	22793	dead	8260/3	312.0	--	--	not reported	C16.0	-22793.0	not reported	not reported	C16.0	126.0	--	--	--
131fb0f0-e0af-431c-8462-f1925a5f4c72	TCGA-HU-8610	TCGA-STAD	male	1937	asian	not hispanic or latino	--	not reported	not reported	C16.2	stage ia	27594	alive	8211/3	--	--	--	not reported	C16.2	-27594.0	not reported	not reported	C16.2	23.0	--	--	--
a28e57e2-9071-4558-856a-162f7a837380	TCGA-D7-6526	TCGA-STAD	female	1943	white	not hispanic or latino	--	not reported	not reported	C16.2	stage iiia	24477	alive	8211/3	--	--	--	not reported	C16.2	-24477.0	not reported	not reported	C16.2	523.0	--	--	--
c6316fb5-99a7-4adf-832f-dce44ddcd3aa	TCGA-HU-8608	TCGA-STAD	male	1942	asian	not hispanic or latino	--	not reported	not reported	C16.2	stage iiib	25789	alive	8145/3	--	--	--	not reported	C16.2	-25789.0	not reported	not reported	C16.2	641.0	--	--	--
aa3d2d17-19e3-4b76-8235-98550f49dc91	TCGA-RD-A7BS	TCGA-STAD	male	1955	white	not hispanic or latino	2001	not reported	not reported	C16.0	stage iiia	16847	dead	8145/3	336.0	--	--	not reported	C16.0	-16847.0	not reported	not reported	C16.0	--	--	--	--
8f9be4e3-a1e5-4fa3-8d31-a53de781ed97	TCGA-IN-7808	TCGA-STAD	male	1952	white	not hispanic or latino	2011	not reported	not reported	C16.0	not reported	21569	dead	8145/3	105.0	--	--	not reported	C16.0	-21569.0	not reported	not reported	C16.0	--	--	--	--
a8a9b061-b33c-4c69-bd4c-7f430474cdfd	TCGA-VQ-A8DZ	TCGA-STAD	male	1941	black or african american	not reported	2012	not reported	not reported	C16.3	stage iv	25863	dead	8490/3	396.0	--	--	not reported	C16.3	-25863.0	not reported	not reported	C16.3	--	--	--	--
a4cd4ff1-0c0e-488d-91d9-0ac8ef3e7bfd	TCGA-BR-8592	TCGA-STAD	female	1949	white	not hispanic or latino	--	not reported	not reported	C16.1	stage iiib	23133	dead	8145/3	191.0	--	--	not reported	C16.1	-23133.0	not reported	not reported	C16.1	6.0	--	--	--
012e99fe-e3e8-4bb0-bb74-5b0c9992187c	TCGA-BR-6710	TCGA-STAD	male	1970	white	not hispanic or latino	--	not reported	not reported	C16.0	stage ib	15316	alive	8140/3	--	--	--	not reported	C16.0	-15316.0	not reported	not reported	C16.0	273.0	--	--	--
263f67e0-0a28-42e6-b3f3-1ddd0d397220	TCGA-CG-5719	TCGA-STAD	female	1956	not reported	not reported	--	not reported	not reported	C16.2	stage iv	19966	alive	8144/3	--	--	--	not reported	C16.2	-19966.0	not reported	not reported	C16.2	31.0	--	--	--
0f3e2f16-1c06-4128-af45-ee73de19ea69	TCGA-BR-8591	TCGA-STAD	male	1933	white	not hispanic or latino	--	not reported	not reported	C16.3	stage iiic	29054	alive	8140/3	--	--	--	not reported	C16.3	-29054.0	not reported	not reported	C16.3	856.0	--	--	--
7c9ea4fa-4cbc-4941-945a-e531e1d48304	TCGA-CG-5720	TCGA-STAD	male	1932	not reported	not reported	2003	not reported	not reported	C16.0	stage ib	26176	dead	8140/3	30.0	--	--	not reported	C16.0	-26176.0	not reported	not reported	C16.0	--	--	--	--
0f00ad32-e4be-49d4-a02a-d233bfc913c5	TCGA-CG-5723	TCGA-STAD	male	1920	not reported	not reported	--	not reported	not reported	C16.0	stage ii	30376	alive	8140/3	--	--	--	not reported	C16.0	-30376.0	not reported	not reported	C16.0	3196.0	--	--	--
55a2c884-49a7-4d1a-9e0e-42f6a8b720fa	TCGA-BR-8365	TCGA-STAD	female	1941	white	not hispanic or latino	--	not reported	not reported	C16.1	stage iia	25725	dead	8140/3	533.0	--	--	not reported	C16.1	-25725.0	not reported	not reported	C16.1	90.0	--	--	--
2360c1e2-90f5-4737-9486-3f4590c37322	TCGA-RD-A8N0	TCGA-STAD	female	1953	white	not hispanic or latino	--	not reported	not reported	C16.1	stage iiib	19491	alive	8145/3	--	--	--	not reported	C16.1	-19491.0	not reported	not reported	C16.1	1236.0	--	--	--
be6531b2-d1f3-44ab-9c02-1ceae51ef2bb	TCGA-3M-AB46	TCGA-STAD	male	1939	white	hispanic or latino	--	not reported	not reported	C16.5	stage ib	--	alive	8140/3	--	--	--	not reported	C16.5	--	not reported	not reported	C16.5	1765.0	--	--	--
e516880b-c4e5-43cd-a358-be0db88564d7	TCGA-BR-6458	TCGA-STAD	female	1954	white	not hispanic or latino	--	not reported	not reported	C16.2	stage iib	21069	dead	8140/3	588.0	--	--	not reported	C16.2	-21069.0	not reported	not reported	C16.2	213.0	--	--	--
94037c4f-7acc-436b-8433-7213a385539a	TCGA-VQ-A8PF	TCGA-STAD	male	1936	not reported	not reported	2012	not reported	not reported	C16.2	stage iiib	28116	dead	8211/3	76.0	--	--	not reported	C16.2	-28116.0	not reported	not reported	C16.2	--	--	--	--
f8557247-91fa-4772-ae14-958d709d9815	TCGA-RD-A8N6	TCGA-STAD	female	1928	white	not hispanic or latino	2006	not reported	not reported	C16.3	stage iiia	28834	dead	8144/3	272.0	--	--	not reported	C16.3	-28834.0	not reported	not reported	C16.3	--	--	--	--
1a4313e7-a770-4a0e-93f1-c10562f521e3	TCGA-FP-8631	TCGA-STAD	male	1944	white	not hispanic or latino	--	not reported	not reported	C16.0	stage iiia	24898	alive	8144/3	--	--	--	not reported	C16.0	-24898.0	not reported	not reported	C16.0	17.0	--	--	--
05ce16d4-a999-491a-91ad-9449a57228ff	TCGA-BR-6457	TCGA-STAD	male	1942	white	not hispanic or latino	--	not reported	not reported	C16.2	stage iia	25396	alive	8140/3	--	--	--	not reported	C16.2	-25396.0	not reported	not reported	C16.2	416.0	--	--	--
698a89d8-b4bc-48a8-80af-8414dbacf327	TCGA-BR-8384	TCGA-STAD	male	1942	white	not hispanic or latino	--	not reported	not reported	C16.3	stage iiic	25281	alive	8140/3	--	--	--	not reported	C16.3	-25281.0	not reported	not reported	C16.3	113.0	--	--	--
26bbeafa-6923-4c23-8d5f-aa33fba92e82	TCGA-RD-A8N4	TCGA-STAD	female	1948	white	not hispanic or latino	--	not reported	not reported	C16.3	stage iiia	21324	alive	8145/3	--	--	--	not reported	C16.3	-21324.0	not reported	not reported	C16.3	2171.0	--	--	--
feb5ccf3-395f-415a-85d3-db637fcd514f	TCGA-FP-A8CX	TCGA-STAD	male	1953	white	not hispanic or latino	--	not reported	not reported	C16.2	stage iiic	22000	alive	8490/3	--	--	--	not reported	C16.2	-22000.0	not reported	not reported	C16.2	7.0	--	--	--
b4376da2-05ca-448f-a4bb-e7b62695491a	TCGA-R5-A7ZI	TCGA-STAD	female	1965	white	hispanic or latino	--	not reported	not reported	C16.9	stage iv	16396	alive	8145/3	--	--	--	not reported	C16.9	-16396.0	not reported	not reported	C16.9	2267.0	--	--	--
dce21359-004f-4e8b-89e4-9e1a30faffdf	TCGA-D7-A4Z0	TCGA-STAD	female	1952	white	not hispanic or latino	--	not reported	not reported	C16.3	stage iib	22129	alive	8480/3	--	--	--	not reported	C16.3	-22129.0	not reported	not reported	C16.3	449.0	--	--	--
a205522f-2df0-4829-b86f-fa43c76c39cc	TCGA-VQ-A94P	TCGA-STAD	male	1954	white	not reported	2011	not reported	not reported	C16.2	not reported	21022	dead	8490/3	81.0	--	--	not reported	C16.2	-21022.0	not reported	not reported	C16.2	--	--	--	--
3b17c66a-34ae-4b10-b907-4464d6d58383	TCGA-HU-A4G2	TCGA-STAD	male	1966	asian	not hispanic or latino	--	not reported	not reported	C16.3	stage iib	16791	alive	8145/3	--	--	--	not reported	C16.3	-16791.0	not reported	not reported	C16.3	739.0	--	--	--
32b1f9ff-dbad-47f5-9580-13f4120f5891	TCGA-VQ-A8PE	TCGA-STAD	male	1934	white	not reported	--	not reported	not reported	C16.0	stage iiib	28755	dead	8211/3	675.0	--	--	not reported	C16.0	-28755.0	not reported	not reported	C16.0	422.0	--	--	--
eb7e9aad-95d3-4efc-a706-e2c986d17055	TCGA-VQ-AA6A	TCGA-STAD	male	1956	white	not reported	--	not reported	not reported	C16.0	stage iiic	20764	alive	8144/3	--	--	--	not reported	C16.0	-20764.0	not reported	not reported	C16.0	1184.0	--	--	--
baf9a42a-e39e-4aac-b7b5-1b63b7fa1435	TCGA-IN-A6RS	TCGA-STAD	male	1937	white	not hispanic or latino	--	not reported	not reported	C16.0	stage ia	27808	alive	8140/3	--	--	--	not reported	C16.0	-27808.0	not reported	not reported	C16.0	383.0	--	--	--
5c087d33-0bd3-407d-8350-fabba6aec597	TCGA-CG-4444	TCGA-STAD	male	1930	not reported	not reported	--	not reported	not reported	C16.2	stage iiia	27912	alive	8144/3	--	--	--	not reported	C16.2	-27912.0	not reported	not reported	C16.2	1431.0	--	--	--
79dbe26f-930b-420a-9a2e-483e3318ca10	TCGA-BR-7197	TCGA-STAD	male	1942	white	not hispanic or latino	--	not reported	not reported	C16.3	stage ii	25445	alive	8140/3	--	--	--	not reported	C16.3	-25445.0	not reported	not reported	C16.3	280.0	--	--	--
c16eed96-8da8-4d01-b87d-660f46172777	TCGA-VQ-A8E2	TCGA-STAD	male	1954	asian	not reported	--	not reported	not reported	C16.2	stage iiib	21112	alive	8211/3	--	--	--	not reported	C16.2	-21112.0	not reported	not reported	C16.2	1319.0	--	--	--
a0402de7-08ae-4528-9e77-289295ad8ef8	TCGA-VQ-A94U	TCGA-STAD	male	1942	white	not reported	--	not reported	not reported	C16.3	stage iib	25925	alive	8490/3	--	--	--	not reported	C16.3	-25925.0	not reported	not reported	C16.3	819.0	--	--	--
2f90209b-7464-4d7e-83d1-67850c263ded	TCGA-BR-6803	TCGA-STAD	female	1957	white	not hispanic or latino	--	not reported	not reported	C16.2	stage iia	19751	alive	8145/3	--	--	--	not reported	C16.2	-19751.0	not reported	not reported	C16.2	949.0	--	--	--
0b4e8d73-459d-4930-9d1a-abb8d53e1844	TCGA-CG-5724	TCGA-STAD	male	1944	not reported	not reported	2004	not reported	not reported	C16.3	stage iv	21762	dead	8145/3	366.0	--	--	not reported	C16.3	-21762.0	not reported	not reported	C16.3	--	--	--	--
0403e788-27f1-4205-9e73-ade13b8df1e0	TCGA-VQ-A8P8	TCGA-STAD	female	1940	black or african american	not reported	--	not reported	not reported	C16.2	stage iib	26443	alive	8144/3	--	--	--	not reported	C16.2	-26443.0	not reported	not reported	C16.2	942.0	--	--	--
0b787bdb-949d-499c-aece-7a3977fcd198	TCGA-RD-A8MW	TCGA-STAD	male	1932	white	not hispanic or latino	2007	not reported	not reported	C16.3	stage iiib	26590	dead	8144/3	1153.0	--	--	not reported	C16.3	-26590.0	not reported	not reported	C16.3	1153.0	--	--	--
794fbad5-93ce-4f9a-aee4-37a89a6719ec	TCGA-BR-A4CR	TCGA-STAD	female	1942	white	not hispanic or latino	--	not reported	not reported	C16.1	stage iiic	25669	alive	8140/3	--	--	--	not reported	C16.1	-25669.0	not reported	not reported	C16.1	0.0	--	--	--
1dbe1e26-3bcd-45cf-990e-ad7c8754f4d4	TCGA-HF-7134	TCGA-STAD	male	--	not reported	not reported	--	not reported	not reported	C16.2	stage ia	--	alive	8144/3	--	--	--	not reported	C16.2	--	not reported	not reported	C16.2	1588.0	--	--	--
889cb779-36a5-4ac6-b2cf-ea7be0cc387d	TCGA-BR-8289	TCGA-STAD	male	1954	white	not hispanic or latino	--	not reported	not reported	C16.2	stage iv	20849	dead	8144/3	81.0	--	--	not reported	C16.2	-20849.0	not reported	not reported	C16.2	8.0	--	--	--
0f6b5086-4bc0-4ce3-84e7-ef8ea0356d1c	TCGA-BR-A4PF	TCGA-STAD	male	1940	white	not hispanic or latino	--	not reported	not reported	C16.3	stage iiib	26412	alive	8140/3	--	--	--	not reported	C16.3	-26412.0	not reported	not reported	C16.3	35.0	--	--	--
1b641270-18f8-4257-821b-d26179e08e28	TCGA-BR-7196	TCGA-STAD	male	1947	white	not hispanic or latino	--	not reported	not reported	C16.0	stage iv	23611	alive	8140/3	--	--	--	not reported	C16.0	-23611.0	not reported	not reported	C16.0	666.0	--	--	--
edce7aac-1d8b-41cb-88e2-f50b8eeca4d8	TCGA-HU-8602	TCGA-STAD	female	1953	asian	not hispanic or latino	--	not reported	not reported	C16.3	stage iib	21522	alive	8145/3	--	--	--	not reported	C16.3	-21522.0	not reported	not reported	C16.3	679.0	--	--	--
17638f77-3d0a-4b7f-8801-d807aad6bbd4	TCGA-RD-A8MV	TCGA-STAD	male	1945	white	not hispanic or latino	--	not reported	not reported	C16.2	stage iiib	20771	alive	8144/3	--	--	--	not reported	C16.2	-20771.0	not reported	not reported	C16.2	3720.0	--	--	--
8ce63594-bf4a-4b8d-9a48-49cb92b98ea9	TCGA-RD-A8N9	TCGA-STAD	female	1946	asian	not hispanic or latino	--	not reported	not reported	C16.0	stage ii	23059	alive	8145/3	--	--	--	not reported	C16.0	-23059.0	not reported	not reported	C16.0	1083.0	--	--	--
2e04b48c-0805-4965-8afa-c5fcd32993c5	TCGA-VQ-A91E	TCGA-STAD	female	1946	white	not reported	--	not reported	not reported	C16.3	stage iiib	24549	alive	8144/3	--	--	--	not reported	C16.3	-24549.0	not reported	not reported	C16.3	664.0	--	--	--
c991697f-77f9-412a-9bd1-0e47f7387cb2	TCGA-CD-5799	TCGA-STAD	male	1965	asian	not hispanic or latino	--	not reported	not reported	C16.3	stage ii	16533	alive	8144/3	--	--	--	not reported	C16.3	-16533.0	not reported	not reported	C16.3	396.0	--	--	--
8d3e3d09-bc61-4d5e-b8d6-5aee6cb488ae	TCGA-BR-7722	TCGA-STAD	male	1949	white	not hispanic or latino	--	not reported	not reported	C16.0	stage iib	22701	dead	8140/3	466.0	--	--	not reported	C16.0	-22701.0	not reported	not reported	C16.0	5.0	--	--	--
33a9f48e-75e5-4ec5-8e4a-7c6d91a98656	TCGA-VQ-A91D	TCGA-STAD	male	1940	white	not reported	2010	not reported	not reported	C16.2	stage iiic	25686	dead	8144/3	356.0	--	--	not reported	C16.2	-25686.0	not reported	not reported	C16.2	--	--	--	--
152b9d8a-19fd-4665-b9e4-4fedfb1608cd	TCGA-CD-5813	TCGA-STAD	male	1950	asian	not hispanic or latino	--	not reported	not reported	C16.2	stage ii	21995	dead	8480/3	377.0	--	--	not reported	C16.2	-21995.0	not reported	not reported	C16.2	12.0	--	--	--
c1cf00be-1a34-49aa-b1ab-6b2e26832c19	TCGA-CD-8533	TCGA-STAD	male	1963	asian	not hispanic or latino	--	not reported	not reported	C16.3	stage ii	17821	alive	8140/3	--	--	--	not reported	C16.3	-17821.0	not reported	not reported	C16.3	468.0	--	--	--
a3f03a0a-f251-4588-97bc-3403597a35ad	TCGA-VQ-AA6G	TCGA-STAD	male	1943	white	not reported	2013	not reported	not reported	C16.0	stage iia	25091	dead	8144/3	792.0	--	--	not reported	C16.0	-25091.0	not reported	not reported	C16.0	--	--	--	--
39acb803-f282-422e-ac56-a3a50693d203	TCGA-CD-8525	TCGA-STAD	female	1928	asian	not hispanic or latino	--	not reported	not reported	C16.3	stage iiia	30004	alive	8480/3	--	--	--	not reported	C16.3	-30004.0	not reported	not reported	C16.3	383.0	--	--	--
ec178822-d719-4e98-b864-16ec5aa005a4	TCGA-IN-A6RI	TCGA-STAD	male	1967	white	not hispanic or latino	--	not reported	not reported	C16.0	stage i	16788	alive	8140/3	--	--	--	not reported	C16.0	-16788.0	not reported	not reported	C16.0	559.0	--	--	--
d5550422-dc4b-4ebf-acb5-aa5243fff49f	TCGA-IN-8663	TCGA-STAD	male	1943	white	not hispanic or latino	2011	not reported	not reported	C16.0	stage iib	25172	dead	8140/3	103.0	--	--	not reported	C16.0	-25172.0	not reported	not reported	C16.0	--	--	--	--
d384dd0c-1947-4ffc-bee9-de38311d8249	TCGA-FP-7916	TCGA-STAD	male	1934	asian	not hispanic or latino	--	not reported	not reported	C16.3	stage iiic	28475	dead	8145/3	428.0	--	--	not reported	C16.3	-28475.0	not reported	not reported	C16.3	92.0	--	--	--
1654c42b-664b-407e-8ca7-d4cd908b709a	TCGA-VQ-A8P5	TCGA-STAD	male	1944	white	not reported	2011	not reported	not reported	C16.2	stage iia	24571	dead	8144/3	235.0	--	--	not reported	C16.2	-24571.0	not reported	not reported	C16.2	--	--	--	--
de865002-4938-4120-aa15-254fd40f2039	TCGA-KB-A93H	TCGA-STAD	female	1932	asian	not reported	--	not reported	not reported	C16.2	stage iib	28966	alive	8211/3	--	--	--	not reported	C16.2	-28966.0	not reported	not reported	C16.2	1145.0	--	--	--
aba9439a-ea8d-404f-9faf-eb71a306684d	TCGA-VQ-A92D	TCGA-STAD	male	1942	white	not reported	--	not reported	not reported	C16.0	stage ib	24595	alive	8211/3	--	--	--	not reported	C16.0	-24595.0	not reported	not reported	C16.0	2032.0	--	--	--
aa2934f9-8783-428e-88a6-1d04b93fa1fd	TCGA-D7-6818	TCGA-STAD	male	1958	white	not hispanic or latino	--	not reported	not reported	C16.2	stage iiia	19391	dead	8145/3	376.0	--	--	not reported	C16.2	-19391.0	not reported	not reported	C16.2	376.0	--	--	--
7da1a098-73f7-40c1-8c9d-e0423c15009c	TCGA-VQ-A8E7	TCGA-STAD	male	1953	white	not reported	--	not reported	not reported	C16.0	stage iv	21664	alive	8211/3	--	--	--	not reported	C16.0	-21664.0	not reported	not reported	C16.0	1138.0	--	--	--
faed873e-a019-49c0-95a9-e9880fc23093	TCGA-BR-8077	TCGA-STAD	female	1953	white	not hispanic or latino	--	not reported	not reported	C16.2	stage iiib	21413	alive	8144/3	--	--	--	not reported	C16.2	-21413.0	not reported	not reported	C16.2	21.0	--	--	--
b54fe07a-f63d-4861-878a-8e8322e32fed	TCGA-RD-A7BW	TCGA-STAD	female	1936	white	not hispanic or latino	2004	not reported	not reported	C16.1	stage ib	25036	dead	8145/3	156.0	--	--	not reported	C16.1	-25036.0	not reported	not reported	C16.1	--	--	--	--
00fdf96d-c48a-47e0-b91d-576c52e6819c	TCGA-HU-A4H4	TCGA-STAD	female	1958	asian	not hispanic or latino	--	not reported	not reported	C16.3	stage iib	19665	alive	8211/3	--	--	--	not reported	C16.3	-19665.0	not reported	not reported	C16.3	725.0	--	--	--
1eb2038d-3b4f-4da2-964b-e629ea068215	TCGA-BR-A4J8	TCGA-STAD	female	1941	white	not hispanic or latino	--	not reported	not reported	C16.0	stage iiib	26048	alive	8140/3	--	--	--	not reported	C16.0	-26048.0	not reported	not reported	C16.0	411.0	--	--	--
e0e35051-fbb4-4389-aedb-87bde84d21ad	TCGA-CG-4305	TCGA-STAD	male	1939	not reported	not reported	--	not reported	not reported	C16.3	stage ii	25295	alive	8140/3	--	--	--	not reported	C16.3	-25295.0	not reported	not reported	C16.3	485.0	--	--	--
acab1362-c8a0-448b-8533-0cd84d97959c	TCGA-BR-4294	TCGA-STAD	male	1944	white	not hispanic or latino	--	not reported	not reported	C16.2	not reported	23758	alive	8211/3	--	--	--	not reported	C16.2	-23758.0	not reported	not reported	C16.2	0.0	--	--	--
75915370-0895-4933-8875-8a31c65c3d50	TCGA-HU-A4GX	TCGA-STAD	female	1942	asian	not hispanic or latino	--	not reported	not reported	C16.3	stage iiic	25913	alive	8145/3	--	--	--	not reported	C16.3	-25913.0	not reported	not reported	C16.3	616.0	--	--	--
b8a1c8c7-3945-4d84-8f58-3a1a1eb10730	TCGA-BR-8486	TCGA-STAD	female	1922	white	not hispanic or latino	--	not reported	not reported	C16.1	stage ia	32872	alive	8140/3	--	--	--	not reported	C16.1	-32872	not reported	not reported	C16.1	615.0	--	--	--
a1867d3e-a006-4e04-8118-478792bdca4b	TCGA-BR-8589	TCGA-STAD	male	1955	white	not hispanic or latino	--	not reported	not reported	C16.1	stage iiib	20727	alive	8140/3	--	--	--	not reported	C16.1	-20727.0	not reported	not reported	C16.1	825.0	--	--	--
1b391187-1d9a-4428-ba9a-ef1800f17d3e	TCGA-D7-A6EX	TCGA-STAD	female	1941	white	not hispanic or latino	--	not reported	not reported	C16.3	stage iiia	26525	alive	8211/3	--	--	--	not reported	C16.3	-26525.0	not reported	not reported	C16.3	86.0	--	--	--
43f0421c-6578-4d77-9314-ef0305c7efbd	TCGA-BR-6566	TCGA-STAD	female	1947	white	not hispanic or latino	--	not reported	not reported	C16.2	stage iia	23404	alive	8140/3	--	--	--	not reported	C16.2	-23404.0	not reported	not reported	C16.2	997.0	--	--	--
09587f1c-5c99-4102-bc49-84d50fa8d0ce	TCGA-CG-5730	TCGA-STAD	female	1925	not reported	not reported	--	not reported	not reported	C16.0	stage iv	29432	alive	8144/3	--	--	--	not reported	C16.0	-29432.0	not reported	not reported	C16.0	122.0	--	--	--
ec8268c7-943d-451a-9036-f0196078b6c5	TCGA-D7-8576	TCGA-STAD	female	1958	white	not hispanic or latino	--	not reported	not reported	C16.3	stage iiib	20014	dead	8211/3	446.0	--	--	not reported	C16.3	-20014.0	not reported	not reported	C16.3	212.0	--	--	--
65232ec1-4614-49bd-a3cf-d901d4f9556a	TCGA-CD-8534	TCGA-STAD	male	1970	asian	not hispanic or latino	--	not reported	not reported	C16.3	stage ii	15227	alive	8145/3	--	--	--	not reported	C16.3	-15227.0	not reported	not reported	C16.3	367.0	--	--	--
b93221ba-2076-4dd4-9931-179571b7e16c	TCGA-HU-A4GU	TCGA-STAD	male	1938	asian	not hispanic or latino	--	not reported	not reported	C16.3	stage iib	27024	alive	8145/3	--	--	--	not reported	C16.3	-27024.0	not reported	not reported	C16.3	200.0	--	--	--
f89ac782-e0b2-4e62-844d-2e00d10a1c65	TCGA-BR-8369	TCGA-STAD	female	1935	white	not hispanic or latino	--	not reported	not reported	C16.1	stage iiib	28051	alive	8140/3	--	--	--	not reported	C16.1	-28051.0	not reported	not reported	C16.1	427.0	--	--	--
36abeaf9-cc0f-43dd-9c55-b9347d826529	TCGA-FP-A9TM	TCGA-STAD	male	1936	white	not hispanic or latino	--	not reported	not reported	C16.0	not reported	28376	alive	8140/3	--	--	--	not reported	C16.0	-28376.0	not reported	not reported	C16.0	189.0	--	--	--
9d7305be-60a3-4ecf-856a-bd5321166590	TCGA-BR-6563	TCGA-STAD	male	1951	white	not hispanic or latino	--	not reported	not reported	C16.3	stage iib	21936	alive	8140/3	--	--	--	not reported	C16.3	-21936.0	not reported	not reported	C16.3	679.0	--	--	--
b7d2401e-7d64-4c89-a74c-16d634cafe7f	TCGA-CD-A487	TCGA-STAD	male	1960	asian	not hispanic or latino	--	not reported	not reported	C16.3	stage iib	18694	alive	8145/3	--	--	--	not reported	C16.3	-18694.0	not reported	not reported	C16.3	374.0	--	--	--
8097fddc-c7b9-4192-89d7-6bcceb7465b5	TCGA-D7-8572	TCGA-STAD	male	1955	white	not hispanic or latino	--	not reported	not reported	C16.1	stage iib	20870	alive	8140/3	--	--	--	not reported	C16.1	-20870.0	not reported	not reported	C16.1	511.0	--	--	--
af1086cc-b330-4ad6-ae1c-3b5c7259949a	TCGA-BR-6564	TCGA-STAD	female	1965	white	not hispanic or latino	--	not reported	not reported	C16.2	stage iiia	17129	dead	8140/3	794.0	--	--	not reported	C16.2	-17129.0	not reported	not reported	C16.2	25.0	--	--	--
53086e20-a727-40d6-b42d-8030109b5130	TCGA-D7-6815	TCGA-STAD	female	1940	white	not hispanic or latino	--	not reported	not reported	C16.2	stage iib	25811	alive	8211/3	--	--	--	not reported	C16.2	-25811.0	not reported	not reported	C16.2	486.0	--	--	--
26a5e389-8ec2-4316-beea-f9a63d455b73	TCGA-IN-A7NU	TCGA-STAD	male	1944	white	not hispanic or latino	--	not reported	not reported	C16.0	stage iiib	25515	alive	8140/3	--	--	--	not reported	C16.0	-25515.0	not reported	not reported	C16.0	356.0	--	--	--
83d681f4-6c0e-45cc-a31d-0b1b31c8e073	TCGA-HJ-7597	TCGA-STAD	female	1934	white	not hispanic or latino	2007	not reported	not reported	C16.2	stage ib	26264	dead	8490/3	805.0	--	--	not reported	C16.2	-26264.0	not reported	not reported	C16.2	--	--	--	--
76c666e8-75c0-4e82-978c-1e346435b0fa	TCGA-SW-A7EA	TCGA-STAD	female	1952	white	not hispanic or latino	--	not reported	not reported	C16.3	stage ib	22294	alive	8490/3	--	--	--	not reported	C16.3	-22294.0	not reported	not reported	C16.3	579.0	--	--	--
2ac986f6-cd6f-4ca5-90cc-7a105cfe85ea	TCGA-CG-4469	TCGA-STAD	male	1939	not reported	not reported	2009	not reported	not reported	C16.9	stage iv	25598	dead	8144/3	215.0	--	--	not reported	C16.9	-25598.0	not reported	not reported	C16.9	--	--	--	--
49587564-e30f-4f1c-b7b3-fc0989bb1a0a	TCGA-CG-5716	TCGA-STAD	male	1924	not reported	not reported	--	not reported	not reported	C16.3	stage iv	31411	alive	8140/3	--	--	--	not reported	C16.3	-31411.0	not reported	not reported	C16.3	0.0	--	--	--
fe9a5fcf-ff99-4dd1-8cc7-ed9f4b9d952b	TCGA-BR-4369	TCGA-STAD	male	1933	white	not hispanic or latino	--	not reported	not reported	C16.0	not reported	27509	alive	8140/3	--	--	--	not reported	C16.0	-27509.0	not reported	not reported	C16.0	0.0	--	--	--
7997f3d8-bff6-4808-8df0-d88d344d7c9e	TCGA-HU-A4GT	TCGA-STAD	female	1940	asian	not hispanic or latino	--	not reported	not reported	C16.3	stage iia	26231	alive	8211/3	--	--	--	not reported	C16.3	-26231.0	not reported	not reported	C16.3	198.0	--	--	--
8e0f35e8-cd02-4d8b-9145-597cc65eac13	TCGA-CD-8532	TCGA-STAD	male	1959	asian	not hispanic or latino	--	not reported	not reported	C16.0	stage ii	19284	dead	8140/3	354.0	--	--	not reported	C16.0	-19284.0	not reported	not reported	C16.0	3.0	--	--	--
bb3729fe-2fa2-47fc-afde-c14036cb84f5	TCGA-BR-7723	TCGA-STAD	male	1952	white	not hispanic or latino	--	not reported	not reported	C16.2	stage iiib	21839	dead	8140/3	874.0	--	--	not reported	C16.2	-21839.0	not reported	not reported	C16.2	564.0	--	--	--
e37cae9e-0656-4b89-b326-739a5cc859e0	TCGA-D7-6519	TCGA-STAD	female	1946	white	not hispanic or latino	--	not reported	not reported	C16.0	not reported	23413	alive	8145/3	--	--	--	not reported	C16.0	-23413.0	not reported	not reported	C16.0	625.0	--	--	--
cad2adc1-0f41-4651-9c80-ae9961e2dc8d	TCGA-CG-4475	TCGA-STAD	male	1934	not reported	not reported	--	not reported	not reported	C16.9	stage iib	28065	alive	8255/3	--	--	--	not reported	C16.9	-28065.0	not reported	not reported	C16.9	699.0	--	--	--
018f93ad-92ef-4bbb-a0fb-dc407a289daa	TCGA-RD-A7BT	TCGA-STAD	male	1936	native hawaiian or other pacific islander	not hispanic or latino	2002	not reported	not reported	C16.1	stage iv	24107	dead	8144/3	262.0	--	--	not reported	C16.1	-24107.0	not reported	not reported	C16.1	--	--	--	--
43945bf6-6e64-4f13-9822-baf30dcd726c	TCGA-HU-8604	TCGA-STAD	female	1929	asian	not hispanic or latino	--	not reported	not reported	C16.3	stage iia	30178	alive	8211/3	--	--	--	not reported	C16.3	-30178.0	not reported	not reported	C16.3	694.0	--	--	--
3bfa8069-6ca3-4405-9e32-11aa16b010ac	TCGA-R5-A7O7	TCGA-STAD	male	1959	white	hispanic or latino	--	not reported	not reported	C16.0	stage iv	18984	alive	8211/3	--	--	--	not reported	C16.0	-18984.0	not reported	not reported	C16.0	1389.0	--	--	--
7ab5a708-803f-4d8c-9b25-645f06851a26	TCGA-IN-A6RR	TCGA-STAD	male	1929	white	not hispanic or latino	2013	not reported	not reported	C16.0	not reported	30734	dead	8140/3	205.0	--	--	not reported	C16.0	-30734.0	not reported	not reported	C16.0	--	--	--	--
ab76544e-df6a-4b05-9317-054812474d4c	TCGA-BR-8680	TCGA-STAD	male	1967	asian	not hispanic or latino	--	not reported	not reported	C16.3	stage iv	16637	alive	8211/3	--	--	--	not reported	C16.3	-16637.0	not reported	not reported	C16.3	972.0	--	--	--
77535af0-def4-439c-b50d-8720712235dd	TCGA-B7-A5TN	TCGA-STAD	male	1952	white	not hispanic or latino	--	not reported	not reported	C16.1	stage iib	21962	alive	8144/3	--	--	--	not reported	C16.1	-21962.0	not reported	not reported	C16.1	287.0	--	--	--
aa2c5d29-2764-4804-9181-5870c0956904	TCGA-BR-A4QL	TCGA-STAD	female	1937	white	not hispanic or latino	--	not reported	not reported	C16.3	stage iiib	27668	dead	8140/3	491.0	--	--	not reported	C16.3	-27668.0	not reported	not reported	C16.3	352.0	--	--	--
d59824bd-816e-4ffc-8aae-1c3eff1f800e	TCGA-BR-8590	TCGA-STAD	male	1949	white	not hispanic or latino	--	not reported	not reported	C16.1	stage iiic	22937	dead	8140/3	284.0	--	--	not reported	C16.1	-22937.0	not reported	not reported	C16.1	65.0	--	--	--
df822ea3-e0e6-4ad3-a228-e20e3a737dac	TCGA-CD-5801	TCGA-STAD	male	1941	asian	not hispanic or latino	--	not reported	not reported	C16.3	stage iiia	--	dead	8140/3	401.0	--	--	not reported	C16.3	--	not reported	not reported	C16.3	15.0	--	--	--
b604b620-cd32-4c87-ace3-00a68ab16973	TCGA-BR-8676	TCGA-STAD	male	1953	white	not hispanic or latino	--	not reported	not reported	C16.3	stage iiib	21619	alive	8144/3	--	--	--	not reported	C16.3	-21619.0	not reported	not reported	C16.3	229.0	--	--	--
264b781d-122b-433d-80d4-59fbec262f22	TCGA-BR-8291	TCGA-STAD	male	1950	white	not hispanic or latino	--	not reported	not reported	C16.3	stage iib	22552	dead	8145/3	607.0	--	--	not reported	C16.3	-22552.0	not reported	not reported	C16.3	496.0	--	--	--
233cb00f-b470-47fb-ad93-2a1597655ed6	TCGA-FP-8209	TCGA-STAD	male	1956	white	not hispanic or latino	2009	not reported	not reported	C16.3	stage ib	18171	dead	8145/3	1811.0	--	--	not reported	C16.3	-18171.0	not reported	not reported	C16.3	--	--	--	--
eeb114ea-ecee-49ee-a162-b3b7bc0a60cd	TCGA-CD-5800	TCGA-STAD	female	1959	asian	not hispanic or latino	--	not reported	not reported	C16.3	stage ii	--	alive	8260/3	--	--	--	not reported	C16.3	--	not reported	not reported	C16.3	400.0	--	--	--
fb143117-c3ad-4f4b-8f39-7586279e8eaa	TCGA-VQ-AA64	TCGA-STAD	male	1943	white	not reported	2012	not reported	not reported	C16.0	stage iiib	25109	dead	8144/3	560.0	--	--	not reported	C16.0	-25109.0	not reported	not reported	C16.0	--	--	--	--
df3df249-86c2-43d4-abe1-796cd7df653f	TCGA-BR-6707	TCGA-STAD	male	1936	white	not hispanic or latino	--	not reported	not reported	C16.2	stage iia	27529	alive	8140/3	605.0	--	--	not reported	C16.2	-27529.0	not reported	not reported	C16.2	491.0	--	--	--
807bea1d-975a-4d01-98c5-2748d832235b	TCGA-VQ-A91Y	TCGA-STAD	male	1944	white	not reported	2011	not reported	not reported	C16.3	stage iiic	24774	dead	8211/3	296.0	--	--	not reported	C16.3	-24774.0	not reported	not reported	C16.3	--	--	--	--
337819d2-5281-4b41-9583-a476924bc837	TCGA-BR-8690	TCGA-STAD	female	1958	white	not hispanic or latino	--	not reported	not reported	C16.0	stage iiib	19855	alive	8140/3	--	--	--	not reported	C16.0	-19855.0	not reported	not reported	C16.0	325.0	--	--	--
87c217d4-66f4-46ca-8244-7856ce658fd3	TCGA-IN-7806	TCGA-STAD	male	1961	white	not hispanic or latino	--	not reported	not reported	C16.0	stage iib	18404	alive	8145/3	--	--	--	not reported	C16.0	-18404.0	not reported	not reported	C16.0	1106.0	--	--	--
75a29059-4705-4a55-bc3d-f5923b24b358	TCGA-BR-6455	TCGA-STAD	male	1952	white	not hispanic or latino	--	not reported	not reported	C16.2	stage iib	21865	dead	8140/3	422.0	--	--	not reported	C16.2	-21865.0	not reported	not reported	C16.2	399.0	--	--	--
45aacbb4-0fd8-431c-a57b-279ea57a19fc	TCGA-FP-7829	TCGA-STAD	male	1942	white	not hispanic or latino	--	not reported	not reported	C16.0	stage iib	25534	alive	8480/3	--	--	--	not reported	C16.0	-25534.0	not reported	not reported	C16.0	594.0	--	--	--
73d177f7-8c0a-42f6-a73d-8073c0e6142b	TCGA-CG-4306	TCGA-STAD	male	1916	not reported	not reported	2006	not reported	not reported	C16.3	stage iv	32871	dead	8140/3	31.0	--	--	not reported	C16.3	-32871.0	not reported	not reported	C16.3	--	--	--	--
83a0f9ef-4bf0-4efe-8713-f8b6ab4f5773	TCGA-VQ-AA6K	TCGA-STAD	male	1953	white	not reported	2013	not reported	not reported	C16.0	stage iiic	21901	dead	8490/3	378.0	--	--	not reported	C16.0	-21901.0	not reported	not reported	C16.0	--	--	--	--
daecea36-b379-46ce-8ae9-a38d22556ce2	TCGA-BR-6565	TCGA-STAD	male	1944	white	not hispanic or latino	--	not reported	not reported	C16.2	stage iib	24495	dead	8140/3	279.0	--	--	not reported	C16.2	-24495.0	not reported	not reported	C16.2	19.0	--	--	--
7d915d11-729c-4577-a948-9824a8b033ce	TCGA-BR-8286	TCGA-STAD	male	1962	white	not hispanic or latino	--	not reported	not reported	C16.3	stage ii	17966	alive	8144/3	--	--	--	not reported	C16.3	-17966.0	not reported	not reported	C16.3	895.0	--	--	--
1e1cdf72-820f-48a4-8fb6-89575d07cde9	TCGA-D7-8570	TCGA-STAD	male	1967	white	not hispanic or latino	--	not reported	not reported	C16.0	stage iiib	16150	alive	8211/3	--	--	--	not reported	C16.0	-16150.0	not reported	not reported	C16.0	752.0	--	--	--
72b10481-7b16-469f-b133-464609569adf	TCGA-D7-A6EV	TCGA-STAD	female	1942	white	not hispanic or latino	--	not reported	not reported	C16.3	stage iib	26226	alive	8140/3	--	--	--	not reported	C16.3	-26226.0	not reported	not reported	C16.3	342.0	--	--	--
1b98b2da-c5bf-422f-bb73-1190841fbec4	TCGA-CD-8527	TCGA-STAD	female	1938	asian	not hispanic or latino	--	not reported	not reported	C16.3	stage ii	26503	dead	8144/3	218.0	--	--	not reported	C16.3	-26503.0	not reported	not reported	C16.3	2.0	--	--	--
3c573af6-6298-49de-8de0-6a7f9ce9b000	TCGA-D7-6520	TCGA-STAD	male	1957	white	not hispanic or latino	--	not reported	not reported	C16.3	stage iiia	19467	alive	8211/3	--	--	--	not reported	C16.3	-19467.0	not reported	not reported	C16.3	573.0	--	--	--
92654ad8-156c-4dd1-862e-dc339240d721	TCGA-FP-8210	TCGA-STAD	male	1958	asian	not hispanic or latino	2006	not reported	not reported	C16.3	stage iiia	17562	dead	8145/3	153.0	--	--	not reported	C16.3	-17562.0	not reported	not reported	C16.3	--	--	--	--
cca74404-cd91-4a69-ae09-bfb5d9142d3d	TCGA-F1-A448	TCGA-STAD	male	1942	white	hispanic or latino	--	not reported	not reported	C16.3	stage iiib	25846	alive	8480/3	--	--	--	not reported	C16.3	-25846.0	not reported	not reported	C16.3	647.0	--	--	--
e42f45c6-fd00-44cf-a210-c8803da326a1	TCGA-CD-5798	TCGA-STAD	male	1928	asian	not hispanic or latino	--	not reported	not reported	C16.3	stage ii	30310	alive	8480/3	--	--	--	not reported	C16.3	-30310.0	not reported	not reported	C16.3	408.0	--	--	--
632f51b3-8ef4-4b6e-a992-c81e554507ed	TCGA-BR-8364	TCGA-STAD	female	1969	white	not hispanic or latino	--	not reported	not reported	C16.1	stage iiic	15389	alive	8145/3	--	--	--	not reported	C16.1	-15389.0	not reported	not reported	C16.1	675.0	--	--	--
4310a287-5f01-4e0d-94e3-96c5379c3245	TCGA-B7-A5TI	TCGA-STAD	male	1960	white	not hispanic or latino	--	not reported	not reported	C16.1	stage iiic	19014	alive	8145/3	--	--	--	not reported	C16.1	-19014.0	not reported	not reported	C16.1	595.0	--	--	--
7c7cef85-024c-48c0-8644-92c034432e8f	TCGA-BR-8686	TCGA-STAD	male	1943	asian	not hispanic or latino	--	not reported	not reported	C16.3	stage iiib	25372	dead	8211/3	635.0	--	--	not reported	C16.3	-25372.0	not reported	not reported	C16.3	477.0	--	--	--
b2e2d35c-7a79-4165-97a5-82d5c37d94f2	TCGA-FP-7998	TCGA-STAD	male	1934	white	hispanic or latino	--	not reported	not reported	C16.2	stage iiic	28302	alive	8145/3	--	--	--	not reported	C16.2	-28302.0	not reported	not reported	C16.2	678.0	--	--	--
fe45eaee-ff0c-4d52-b18c-04dc2d64d3b4	TCGA-HU-A4H0	TCGA-STAD	male	1939	asian	not hispanic or latino	--	not reported	not reported	C16.2	stage iiic	26317	alive	8145/3	--	--	--	not reported	C16.2	-26317.0	not reported	not reported	C16.2	64.0	--	--	--
d0b78f02-2315-4c12-8b2a-ac1a110f882d	TCGA-BR-8080	TCGA-STAD	female	1939	white	not hispanic or latino	--	not reported	not reported	C16.2	stage iiic	26546	dead	8480/3	292.0	--	--	not reported	C16.2	-26546.0	not reported	not reported	C16.2	15.0	--	--	--
7938ca55-766e-4277-9e7e-603ffa02e570	TCGA-CG-4436	TCGA-STAD	male	1948	not reported	not reported	--	not reported	not reported	C16.9	stage ib	20941	alive	8144/3	--	--	--	not reported	C16.9	-20941.0	not reported	not reported	C16.9	243.0	--	--	--
9fa752b7-9873-4bad-9eba-8cc113705fed	TCGA-CD-5804	TCGA-STAD	male	1920	asian	not hispanic or latino	--	not reported	not reported	C16.0	not reported	32872	alive	8140/3	--	--	--	not reported	C16.0	-32872	not reported	not reported	C16.0	368.0	--	--	--
1a1f2197-e303-46e4-8871-53f2eb2e599a	TCGA-CD-8528	TCGA-STAD	female	1967	asian	not hispanic or latino	--	not reported	not reported	C16.3	stage iiia	15986	alive	8140/3	--	--	--	not reported	C16.3	-15986.0	not reported	not reported	C16.3	375.0	--	--	--
fa00a6a7-d5b0-40b9-8360-d56f7db64d34	TCGA-BR-8484	TCGA-STAD	male	1951	white	not hispanic or latino	--	not reported	not reported	C16.1	stage iiia	22583	dead	8140/3	766.0	--	--	not reported	C16.1	-22583.0	not reported	not reported	C16.1	22.0	--	--	--
4bae9c20-74a4-4ad3-8cf3-76e41217f389	TCGA-VQ-A923	TCGA-STAD	male	1918	white	not reported	2008	not reported	not reported	C16.2	stage iiia	32872	dead	8211/3	61.0	--	--	not reported	C16.2	-32872	not reported	not reported	C16.2	--	--	--	--
2a665611-2464-4fef-8ce8-17c966fc74a5	TCGA-IN-A6RJ	TCGA-STAD	male	1948	white	not hispanic or latino	--	not reported	not reported	C16.0	stage ia	23439	alive	8140/3	--	--	--	not reported	C16.0	-23439.0	not reported	not reported	C16.0	379.0	--	--	--
9ef7582b-d4c1-4036-a1ed-ef65aa46fc60	TCGA-BR-7704	TCGA-STAD	female	1942	white	not hispanic or latino	--	not reported	not reported	C16.2	stage ii	25300	alive	8144/3	--	--	--	not reported	C16.2	-25300.0	not reported	not reported	C16.2	1072.0	--	--	--
c9ab5bf4-092a-420f-9b90-87deea58104c	TCGA-CG-4465	TCGA-STAD	female	1939	not reported	not reported	2008	not reported	not reported	C16.3	stage iv	25233	dead	8145/3	274.0	--	--	not reported	C16.3	-25233.0	not reported	not reported	C16.3	--	--	--	--
37b64809-c4fd-412d-9a7f-fad6bf036aaf	TCGA-VQ-A91U	TCGA-STAD	male	1933	asian	not reported	2011	not reported	not reported	C16.0	stage iiia	28791	dead	8144/3	52.0	--	--	not reported	C16.0	-28791.0	not reported	not reported	C16.0	--	--	--	--
23ef21a0-3695-4ca2-99e2-274805f11892	TCGA-BR-8060	TCGA-STAD	female	1936	white	not hispanic or latino	--	not reported	not reported	C16.0	stage iib	27561	dead	8140/3	348.0	--	--	not reported	C16.0	-27561.0	not reported	not reported	C16.0	40.0	--	--	--
b16167d0-d7d7-408e-bd0e-ce429b7f828c	TCGA-BR-7959	TCGA-STAD	male	1952	white	not hispanic or latino	--	not reported	not reported	C16.0	stage iiia	21730	alive	8480/3	--	--	--	not reported	C16.0	-21730.0	not reported	not reported	C16.0	1010.0	--	--	--
ac77e22d-42c0-4e06-b904-0dd5b31eb0d8	TCGA-HU-8238	TCGA-STAD	male	1955	asian	not hispanic or latino	--	not reported	not reported	C16.3	not reported	20708	alive	8211/3	--	--	--	not reported	C16.3	-20708.0	not reported	not reported	C16.3	46.0	--	--	--
8a24f1a3-4bab-4591-9676-7bee01d096c1	TCGA-BR-A4J4	TCGA-STAD	male	1973	asian	not hispanic or latino	--	not reported	not reported	C16.3	stage iiib	14459	alive	8140/3	--	--	--	not reported	C16.3	-14459.0	not reported	not reported	C16.3	16.0	--	--	--
66bca2f8-f269-454d-abe2-ce51a0704645	TCGA-BR-4363	TCGA-STAD	female	1948	white	not hispanic or latino	--	not reported	not reported	C16.2	not reported	22196	alive	8140/3	--	--	--	not reported	C16.2	-22196.0	not reported	not reported	C16.2	0.0	--	--	--
6e03b415-84a1-4b91-8717-1a41edd4a255	TCGA-B7-5818	TCGA-STAD	male	1948	white	not hispanic or latino	--	not reported	not reported	C16.2	stage ib	22792	alive	8145/3	--	--	--	not reported	C16.2	-22792.0	not reported	not reported	C16.2	356.0	--	--	--
1ca3c5e0-32b0-4467-8ec0-ca212e35d2b3	TCGA-BR-6456	TCGA-STAD	female	1937	white	not hispanic or latino	--	not reported	not reported	C16.2	stage iib	27288	dead	8140/3	526.0	--	--	not reported	C16.2	-27288.0	not reported	not reported	C16.2	308.0	--	--	--
9ebc8b58-363b-4638-8365-cfbde31a71ae	TCGA-BR-8380	TCGA-STAD	male	1957	white	not hispanic or latino	--	not reported	not reported	C16.3	stage iiic	20157	dead	8140/3	--	--	--	not reported	C16.3	-20157.0	not reported	not reported	C16.3	21.0	--	--	--
e181474c-1585-4aed-ba90-bae5324569d5	TCGA-VQ-A8PP	TCGA-STAD	male	1932	not reported	not reported	2009	not reported	not reported	C16.2	stage iv	27774	dead	8211/3	712.0	--	--	not reported	C16.2	-27774.0	not reported	not reported	C16.2	--	--	--	--
7136d33f-6109-4d86-ad76-a02ef5c3808a	TCGA-VQ-A8PQ	TCGA-STAD	female	1958	white	not reported	2009	not reported	not reported	C16.0	stage iv	18318	dead	8211/3	476.0	--	--	not reported	C16.0	-18318.0	not reported	not reported	C16.0	--	--	--	--
d262fdf0-30bf-4618-9342-de5a2a053828	TCGA-HU-A4H5	TCGA-STAD	male	1940	asian	not hispanic or latino	--	not reported	not reported	C16.1	stage ib	26232	alive	8260/3	--	--	--	not reported	C16.1	-26232.0	not reported	not reported	C16.1	724.0	--	--	--
e302f643-eed3-4f07-a7fb-c32ee2031a1c	TCGA-HU-8249	TCGA-STAD	male	1935	asian	not hispanic or latino	--	not reported	not reported	C16.2	stage iiia	28012	alive	8211/3	--	--	--	not reported	C16.2	-28012.0	not reported	not reported	C16.2	881.0	--	--	--
863ad936-e2a0-471c-8d95-3a548bb94afa	TCGA-CG-5726	TCGA-STAD	male	1931	not reported	not reported	2006	not reported	not reported	C16.3	stage ia	26998	dead	8144/3	881.0	--	--	not reported	C16.3	-26998.0	not reported	not reported	C16.3	--	--	--	--
c60e89a7-a8ba-458e-8f10-785c3f562fd6	TCGA-VQ-A91Q	TCGA-STAD	male	1948	not reported	not reported	2010	not reported	not reported	C16.0	stage iv	22303	dead	8211/3	633.0	--	--	not reported	C16.0	-22303.0	not reported	not reported	C16.0	--	--	--	--
028632ed-d75a-49bb-b579-41962ba502fe	TCGA-CD-A4MG	TCGA-STAD	male	1935	asian	not hispanic or latino	--	not reported	not reported	C16.0	stage iia	28019	dead	8145/3	200.0	--	--	not reported	C16.0	-28019.0	not reported	not reported	C16.0	2.0	--	--	--
86cbca52-29bd-4b88-a203-e8b9a072bd4b	TCGA-BR-8361	TCGA-STAD	female	1941	white	not hispanic or latino	--	not reported	not reported	C16.1	stage iiic	25999	alive	8140/3	--	--	--	not reported	C16.1	-25999.0	not reported	not reported	C16.1	946.0	--	--	--
2943375e-3de8-4d42-959a-62f4192067ae	TCGA-BR-7703	TCGA-STAD	male	1930	white	not hispanic or latino	--	not reported	not reported	C16.2	stage ia	29711	alive	8260/3	--	--	--	not reported	C16.2	-29711.0	not reported	not reported	C16.2	1100.0	--	--	--
e0916597-e489-45ef-a8f7-653a3c6591ef	TCGA-BR-4280	TCGA-STAD	female	1931	white	not hispanic or latino	--	not reported	not reported	C16.9	stage iii	28515	dead	8140/3	201.0	--	--	not reported	C16.9	-28515.0	not reported	not reported	C16.9	0.0	--	--	--
4685dc14-1809-47ea-aba9-9bde72f6661b	TCGA-BR-8058	TCGA-STAD	female	1958	white	not hispanic or latino	--	not reported	not reported	C16.3	stage iiib	19658	alive	8140/3	--	--	--	not reported	C16.3	-19658.0	not reported	not reported	C16.3	1133.0	--	--	--
f4b1e633-38e6-4cc6-a0c6-911582d4066b	TCGA-D7-A6F2	TCGA-STAD	male	1950	white	not hispanic or latino	--	not reported	not reported	C16.1	stage ib	22801	alive	8211/3	--	--	--	not reported	C16.1	-22801.0	not reported	not reported	C16.1	476.0	--	--	--
ca21c55f-45a7-42af-be07-430990d5445b	TCGA-BR-7716	TCGA-STAD	female	1949	white	not hispanic or latino	--	not reported	not reported	C16.2	stage iib	22829	alive	8140/3	--	--	--	not reported	C16.2	-22829.0	not reported	not reported	C16.2	1210.0	--	--	--
0d0f0200-25b8-483b-b04a-82a7833b4d30	TCGA-BR-4267	TCGA-STAD	male	1957	white	not hispanic or latino	--	not reported	not reported	C16.2	stage ib	18699	dead	8140/3	188.0	--	--	not reported	C16.2	-18699.0	not reported	not reported	C16.2	0.0	--	--	--
bae3c762-d894-4742-860c-43d18659b4bc	TCGA-BR-8059	TCGA-STAD	male	1939	white	not hispanic or latino	--	not reported	not reported	C16.1	stage iii	26474	dead	8144/3	439.0	--	--	not reported	C16.1	-26474.0	not reported	not reported	C16.1	25.0	--	--	--
81a7f6a2-e44c-43d6-b687-01158eaf44ee	TCGA-D7-8579	TCGA-STAD	female	1946	white	not hispanic or latino	--	not reported	not reported	C16.3	stage iib	24120	alive	8144/3	--	--	--	not reported	C16.3	-24120.0	not reported	not reported	C16.3	636.0	--	--	--
00ee3098-1b32-4e7a-81ea-993773587c41	TCGA-D7-8575	TCGA-STAD	male	1937	white	not hispanic or latino	--	not reported	not reported	C16.1	stage iiia	27712	dead	8211/3	554.0	--	--	not reported	C16.1	-27712.0	not reported	not reported	C16.1	7.0	--	--	--
efe8b105-b170-4679-8b97-c1142fefe069	TCGA-CD-8531	TCGA-STAD	female	1945	asian	not hispanic or latino	--	not reported	not reported	C16.1	stage iiia	24453	alive	8145/3	--	--	--	not reported	C16.1	-24453.0	not reported	not reported	C16.1	383.0	--	--	--
a3c1f9a2-9174-48cf-81dc-2afcfdc4ba9c	TCGA-D7-5578	TCGA-STAD	male	1930	white	not hispanic or latino	--	not reported	not reported	C16.2	stage iiia	29390	alive	8211/3	--	--	--	not reported	C16.2	-29390.0	not reported	not reported	C16.2	385.0	--	--	--
a58b6cd2-48f8-47d0-b97a-02a376f83e5c	TCGA-HF-A5NB	TCGA-STAD	female	--	not reported	not reported	--	not reported	not reported	C16.3	stage iiic	27676	alive	8480/3	--	--	--	not reported	C16.3	-27676.0	not reported	not reported	C16.3	928.0	--	--	--
8cb0144b-be6b-40a1-86a2-708f96d9b615	TCGA-CG-4443	TCGA-STAD	male	1938	not reported	not reported	--	not reported	not reported	C16.2	stage ia	24990	alive	8144/3	--	--	--	not reported	C16.2	-24990.0	not reported	not reported	C16.2	912.0	--	--	--
27988b3e-cde1-4f4b-82a1-6d8ad08db8e9	TCGA-BR-6452	TCGA-STAD	female	1933	white	not hispanic or latino	--	not reported	not reported	C16.2	stage iia	28827	alive	8140/3	--	--	--	not reported	C16.2	-28827.0	not reported	not reported	C16.2	1055.0	--	--	--
411257a4-a148-4606-8c8b-f9f1240e40ed	TCGA-BR-4253	TCGA-STAD	female	1928	white	not hispanic or latino	--	not reported	not reported	C16.2	stage iiia	29397	dead	8140/3	124.0	--	--	not reported	C16.2	-29397.0	not reported	not reported	C16.2	0.0	--	--	--
c656375b-6b63-4728-a126-dbd746a1f437	TCGA-VQ-A924	TCGA-STAD	male	1939	not reported	not reported	2012	not reported	not reported	C16.3	stage ii	25351	dead	8211/3	1686.0	--	--	not reported	C16.3	-25351.0	not reported	not reported	C16.3	--	--	--	--
2983f08c-3b32-4fb3-9d7e-5b34f9c2f741	TCGA-VQ-A91K	TCGA-STAD	male	1940	white	not reported	--	not reported	not reported	C16.3	stage iiia	25424	alive	8144/3	--	--	--	not reported	C16.3	-25424.0	not reported	not reported	C16.3	1862.0	--	--	--
41327aac-1228-435a-8de5-b26886bdbce0	TCGA-HU-A4GY	TCGA-STAD	female	1936	asian	not hispanic or latino	--	not reported	not reported	C16.3	stage iiia	28113	alive	8145/3	--	--	--	not reported	C16.3	-28113.0	not reported	not reported	C16.3	8.0	--	--	--
a0d35a25-3500-46f3-874f-1a0820200473	TCGA-VQ-A8P2	TCGA-STAD	male	1943	white	not reported	--	not reported	not reported	C16.2	stage iiia	25129	alive	8480/3	--	--	--	not reported	C16.2	-25129.0	not reported	not reported	C16.2	1160.0	--	--	--
6de6b8e2-03eb-4f32-b5a3-bea73fc632b4	TCGA-D7-6521	TCGA-STAD	male	1945	white	not hispanic or latino	--	not reported	not reported	C16.2	not reported	23776	alive	8145/3	--	--	--	not reported	C16.2	-23776.0	not reported	not reported	C16.2	564.0	--	--	--
0a11e958-7ec0-493c-bd7a-eb17536facd7	TCGA-CD-8530	TCGA-STAD	male	1960	asian	not hispanic or latino	--	not reported	not reported	C16.1	stage ii	18992	alive	8145/3	--	--	--	not reported	C16.1	-18992.0	not reported	not reported	C16.1	377.0	--	--	--
7840d10b-4927-4731-8dda-5f288da21bef	TCGA-BR-A44U	TCGA-STAD	male	1942	white	not hispanic or latino	--	not reported	not reported	C16.3	stage iiib	25577	dead	8140/3	422.0	--	--	not reported	C16.3	-25577.0	not reported	not reported	C16.3	35.0	--	--	--
bdc3899e-15ae-421f-829b-0e07fbd27c60	TCGA-CG-5717	TCGA-STAD	male	1948	not reported	not reported	2006	not reported	not reported	C16.0	stage ii	21458	dead	8144/3	212.0	--	--	not reported	C16.0	-21458.0	not reported	not reported	C16.0	--	--	--	--
e04a05ee-f0d8-4691-84bb-d1a61e1bd77b	TCGA-R5-A7ZR	TCGA-STAD	female	1938	black or african american	not hispanic or latino	2008	not reported	not reported	C16.2	stage iii	25795	dead	8211/3	185.0	--	--	not reported	C16.2	-25795.0	not reported	not reported	C16.2	--	--	--	--
98bf4652-0088-4ecc-9dfa-376438cb063c	TCGA-BR-A44T	TCGA-STAD	female	1959	white	not hispanic or latino	--	not reported	not reported	C16.0	stage iia	19407	alive	8145/3	--	--	--	not reported	C16.0	-19407.0	not reported	not reported	C16.0	1038.0	--	--	--
69704642-ba65-4a45-8f13-95d847185045	TCGA-BR-7715	TCGA-STAD	male	1946	white	not hispanic or latino	--	not reported	not reported	C16.2	stage iia	23861	alive	8140/3	--	--	--	not reported	C16.2	-23861.0	not reported	not reported	C16.2	1023.0	--	--	--
c993a68d-0342-4df4-a082-72094f061c86	TCGA-RD-A7C1	TCGA-STAD	male	1923	white	not hispanic or latino	2006	not reported	not reported	C16.1	stage ib	30171	dead	8145/3	507.0	--	--	not reported	C16.1	-30171.0	not reported	not reported	C16.1	--	--	--	--
2f1b96b2-7031-4f7d-9490-14728d320f3e	TCGA-CG-4466	TCGA-STAD	female	1928	not reported	not reported	--	not reported	not reported	C16.0	stage ib	29739	alive	8144/3	--	--	--	not reported	C16.0	-29739.0	not reported	not reported	C16.0	577.0	--	--	--
4e921bc8-df5d-4f54-93d1-d5a433f91bdb	TCGA-EQ-8122	TCGA-STAD	female	1940	white	not hispanic or latino	--	not reported	not reported	C16.3	stage iib	26289	dead	8144/3	243.0	--	--	not reported	C16.3	-26289.0	not reported	not reported	C16.3	237.0	--	--	--
e17cf9e9-0902-44e0-962b-af5492876f7d	TCGA-BR-8483	TCGA-STAD	male	1953	white	not hispanic or latino	--	not reported	not reported	C16.3	stage iiia	21731	alive	8144/3	--	--	--	not reported	C16.3	-21731.0	not reported	not reported	C16.3	164.0	--	--	--
3ed0d746-ab57-4097-94d5-5e89985b8f31	TCGA-VQ-A91A	TCGA-STAD	male	1944	white	not reported	--	not reported	not reported	C16.2	stage iiib	24670	alive	8480/3	--	--	--	not reported	C16.2	-24670.0	not reported	not reported	C16.2	1200.0	--	--	--
442d7415-d095-4962-8296-a14390bad40a	TCGA-CG-4476	TCGA-STAD	male	1941	not reported	not reported	--	not reported	not reported	C16.2	stage iiic	25506	alive	8145/3	--	--	--	not reported	C16.2	-25506.0	not reported	not reported	C16.2	0.0	--	--	--
621411ee-c1f2-4da4-b1c0-cbe0936060f6	TCGA-BR-8687	TCGA-STAD	female	1945	white	not hispanic or latino	--	not reported	not reported	C16.0	stage iiic	24472	dead	8140/3	250.0	--	--	not reported	C16.0	-24472.0	not reported	not reported	C16.0	19.0	--	--	--
8520654b-2192-46cf-9d72-1ddb885a7c55	TCGA-BR-4201	TCGA-STAD	female	1942	white	not hispanic or latino	--	not reported	not reported	C16.0	not reported	24354	dead	8140/3	940.0	--	--	not reported	C16.0	-24354.0	not reported	not reported	C16.0	0.0	--	--	--
d7fe7004-6268-4dac-b145-ff76e678e77e	TCGA-VQ-A8DV	TCGA-STAD	male	1962	white	not reported	2011	not reported	not reported	C16.3	stage ib	17630	dead	8144/3	403.0	--	--	not reported	C16.3	-17630.0	not reported	not reported	C16.3	--	--	--	--
b1fee7af-8030-4d93-94ac-6294683d4298	TCGA-D7-A6F0	TCGA-STAD	female	1934	white	not hispanic or latino	--	not reported	not reported	C16.0	stage ib	28923	alive	8144/3	--	--	--	not reported	C16.0	-28923.0	not reported	not reported	C16.0	678.0	--	--	--
7059ea66-93d7-4941-a35c-8a324d1ab94a	TCGA-R5-A805	TCGA-STAD	male	1934	white	not hispanic or latino	2005	not reported	not reported	C16.0	stage iiib	26122	dead	8144/3	281.0	--	--	not reported	C16.0	-26122.0	not reported	not reported	C16.0	--	--	--	--
6f70e9f0-580b-4199-934b-dacd29fb28a0	TCGA-BR-6709	TCGA-STAD	female	1954	white	not hispanic or latino	--	not reported	not reported	C16.0	stage iiib	20935	dead	8140/3	370.0	--	--	not reported	C16.0	-20935.0	not reported	not reported	C16.0	38.0	--	--	--
6eeee564-1057-42e4-bfce-b6fe17d58d10	TCGA-HU-A4G3	TCGA-STAD	male	1957	asian	not hispanic or latino	--	not reported	not reported	C16.3	stage iib	20064	alive	8211/3	--	--	--	not reported	C16.3	-20064.0	not reported	not reported	C16.3	170.0	--	--	--
ad73529b-92d7-412f-b001-920a61cec313	TCGA-BR-8588	TCGA-STAD	female	1957	white	not hispanic or latino	--	not reported	not reported	C16.1	stage iib	20177	alive	8140/3	--	--	--	not reported	C16.1	-20177.0	not reported	not reported	C16.1	389.0	--	--	--
129d95ca-71ef-44aa-a93d-f87803c37c9a	TCGA-CG-5725	TCGA-STAD	male	1933	not reported	not reported	2006	not reported	not reported	C16.0	stage ib	26329	dead	8140/3	457.0	--	--	not reported	C16.0	-26329.0	not reported	not reported	C16.0	--	--	--	--
7b594344-573d-46a0-b735-6727f6f15585	TCGA-HU-A4H2	TCGA-STAD	female	1953	asian	not hispanic or latino	--	not reported	not reported	C16.3	stage iiib	21496	alive	8211/3	--	--	--	not reported	C16.3	-21496.0	not reported	not reported	C16.3	394.0	--	--	--
197d01a5-321c-461e-9b45-b359288b959a	TCGA-KB-A6F7	TCGA-STAD	female	1955	not reported	not reported	--	not reported	not reported	C16.2	stage ib	19765	alive	8144/3	--	--	--	not reported	C16.2	-19765.0	not reported	not reported	C16.2	1935.0	--	--	--
eb9a558c-39ef-42c0-8dfc-64d01b729426	TCGA-VQ-A8E0	TCGA-STAD	male	1943	black or african american	not reported	2012	not reported	not reported	C16.2	stage iiia	24848	dead	8144/3	562.0	--	--	not reported	C16.2	-24848.0	not reported	not reported	C16.2	--	--	--	--
39fa91bd-dffd-4b2c-af7d-7fd914730b08	TCGA-HU-A4H3	TCGA-STAD	female	1955	asian	not hispanic or latino	--	not reported	not reported	C16.2	stage iiic	20790	alive	8145/3	--	--	--	not reported	C16.2	-20790.0	not reported	not reported	C16.2	882.0	--	--	--
8fccff71-3710-4cb9-b8af-61707aebe5d8	TCGA-CG-4442	TCGA-STAD	male	1921	not reported	not reported	--	not reported	not reported	C16.3	stage ib	31350	alive	8144/3	--	--	--	not reported	C16.3	-31350.0	not reported	not reported	C16.3	0.0	--	--	--
06fd3086-0801-4d74-bced-4916efc544d2	TCGA-HF-7131	TCGA-STAD	female	--	not reported	not reported	--	not reported	not reported	C16.9	stage ib	--	alive	8140/3	--	--	--	not reported	C16.9	--	not reported	not reported	C16.9	--	--	--	--
1286ac33-a466-4f58-900e-f6b13fe9c25a	TCGA-CG-5728	TCGA-STAD	female	1915	not reported	not reported	--	not reported	not reported	C16.3	stage ib	32293	alive	8144/3	--	--	--	not reported	C16.3	-32293.0	not reported	not reported	C16.3	1980.0	--	--	--
4a00ca75-d23a-4642-bee8-db4182517724	TCGA-VQ-A91V	TCGA-STAD	male	1953	not reported	not reported	--	not reported	not reported	C16.0	stage iiia	21505	alive	8211/3	--	--	--	not reported	C16.0	-21505.0	not reported	not reported	C16.0	1297.0	--	--	--
a6635058-4498-463c-9bbc-1009dda3308c	TCGA-CD-A48A	TCGA-STAD	male	1954	asian	not hispanic or latino	--	not reported	not reported	C16.0	stage iia	20839	alive	8140/3	--	--	--	not reported	C16.0	-20839.0	not reported	not reported	C16.0	378.0	--	--	--
e7a3574b-1fcf-4366-adf8-f4330d9be6f8	TCGA-BR-8677	TCGA-STAD	female	1938	white	not hispanic or latino	--	not reported	not reported	C16.3	stage iiib	27223	alive	8140/3	--	--	--	not reported	C16.3	-27223.0	not reported	not reported	C16.3	813.0	--	--	--
f35e8fef-f61d-4614-b73f-f7e1d0f21f52	TCGA-CG-5722	TCGA-STAD	female	1938	not reported	not reported	--	not reported	not reported	C16.2	stage iv	24472	alive	8144/3	--	--	--	not reported	C16.2	-24472.0	not reported	not reported	C16.2	30.0	--	--	--
c46ff2bb-bdd0-48cd-b2ae-7ef421b4b91a	TCGA-HU-A4GP	TCGA-STAD	female	1949	asian	not hispanic or latino	--	not reported	not reported	C16.3	stage iia	22711	alive	8145/3	--	--	--	not reported	C16.3	-22711.0	not reported	not reported	C16.3	273.0	--	--	--
1d43af3c-4279-4aed-9ced-ce3896a48ae0	TCGA-FP-7735	TCGA-STAD	male	1934	black or african american	not hispanic or latino	--	not reported	not reported	C16.0	stage ib	28232	dead	8140/3	106.0	--	--	not reported	C16.0	-28232.0	not reported	not reported	C16.0	12.0	--	--	--
85c11b74-9e50-4da1-8c0b-d5677cc801b1	TCGA-3M-AB47	TCGA-STAD	male	1957	white	not hispanic or latino	--	not reported	not reported	C16.9	stage iiib	--	dead	8140/3	--	--	--	not reported	C16.9	--	not reported	not reported	C16.9	--	--	--	--
3c3d4ef0-019a-423e-89b2-4ac5a7b567ab	TCGA-CG-4460	TCGA-STAD	female	1942	not reported	not reported	2009	not reported	not reported	C16.2	stage iv	24229	dead	8144/3	669.0	--	--	not reported	C16.2	-24229.0	not reported	not reported	C16.2	--	--	--	--
e9b3822b-699d-412f-abd2-df399efcce8c	TCGA-VQ-A8E3	TCGA-STAD	male	1932	white	not reported	2012	not reported	not reported	C16.3	stage iia	28919	dead	8140/3	661.0	--	--	not reported	C16.3	-28919.0	not reported	not reported	C16.3	--	--	--	--
158b6bd2-1e7d-4c7e-9d8a-42467342c9c2	TCGA-RD-A8N2	TCGA-STAD	female	1943	white	not hispanic or latino	--	not reported	not reported	C16.3	stage ib	21749	alive	8145/3	--	--	--	not reported	C16.3	-21749.0	not reported	not reported	C16.3	3540.0	--	--	--
9745f1ca-d663-458a-86dd-024ebbf6a863	TCGA-R5-A7ZF	TCGA-STAD	female	1947	black or african american	not hispanic or latino	2012	not reported	not reported	C16.3	stage iv	23908	dead	8144/3	259.0	--	--	not reported	C16.3	-23908.0	not reported	not reported	C16.3	--	--	--	--
bf0f1735-f94d-4b82-8f91-2fd2bac80e32	TCGA-D7-A748	TCGA-STAD	female	1972	white	not hispanic or latino	2013	not reported	not reported	C16.1	stage iv	15190	dead	8145/3	132.0	--	--	not reported	C16.1	-15190.0	not reported	not reported	C16.1	--	--	--	--
ae633e83-303f-4a90-ac3b-34458fd9beef	TCGA-BR-6453	TCGA-STAD	male	1957	white	not hispanic or latino	--	not reported	not reported	C16.2	stage iia	20061	alive	8140/3	--	--	--	not reported	C16.2	-20061.0	not reported	not reported	C16.2	485.0	--	--	--
60879669-96c2-4710-82e0-0ae9d0e5b242	TCGA-BR-8373	TCGA-STAD	female	1946	white	not hispanic or latino	--	not reported	not reported	C16.1	stage iiia	23744	alive	8144/3	--	--	--	not reported	C16.1	-23744.0	not reported	not reported	C16.1	450.0	--	--	--
7c831a1d-3253-4af4-a0ff-7fe9ff9af1ce	TCGA-BR-6802	TCGA-STAD	male	1946	white	not hispanic or latino	--	not reported	not reported	C16.2	stage iiia	23915	alive	8140/3	--	--	--	not reported	C16.2	-23915.0	not reported	not reported	C16.2	940.0	--	--	--
84d2d341-9e52-49ab-8c51-417208834c5d	TCGA-BR-7707	TCGA-STAD	female	1942	white	not hispanic or latino	--	not reported	not reported	C16.2	stage ib	25325	alive	8140/3	--	--	--	not reported	C16.2	-25325.0	not reported	not reported	C16.2	1090.0	--	--	--
d139bd0c-2eeb-44ec-856b-e77cb03d294e	TCGA-BR-4367	TCGA-STAD	male	1930	white	not hispanic or latino	--	not reported	not reported	C16.3	not reported	28817	alive	8140/3	--	--	--	not reported	C16.3	-28817.0	not reported	not reported	C16.3	0.0	--	--	--
da112431-5579-4fd1-a230-9144b359b0e9	TCGA-BR-4257	TCGA-STAD	female	1929	white	not hispanic or latino	--	not reported	not reported	C16.3	not reported	29014	dead	8140/3	294.0	--	--	not reported	C16.3	-29014.0	not reported	not reported	C16.3	0.0	--	--	--
b12d9857-9ae1-445b-a963-b630b27b254e	TCGA-BR-8367	TCGA-STAD	male	1956	white	not hispanic or latino	--	not reported	not reported	C16.1	stage iiib	20441	dead	8140/3	801.0	--	--	not reported	C16.1	-20441.0	not reported	not reported	C16.1	418.0	--	--	--
d9424178-9cb4-4bfb-9814-ba1afe7ad954	TCGA-HU-A4GH	TCGA-STAD	male	1936	asian	not hispanic or latino	--	not reported	not reported	C16.2	stage ia	27473	alive	8211/3	--	--	--	not reported	C16.2	-27473.0	not reported	not reported	C16.2	358.0	--	--	--
16286ebd-6811-4e53-b4d5-82e1e825bc7a	TCGA-HU-A4G8	TCGA-STAD	female	1940	asian	not hispanic or latino	--	not reported	not reported	C16.3	stage iib	26254	alive	8145/3	--	--	--	not reported	C16.3	-26254.0	not reported	not reported	C16.3	690.0	--	--	--
e617b5c5-55ca-47a7-8497-854ab2844818	TCGA-BR-8382	TCGA-STAD	female	1944	white	not hispanic or latino	--	not reported	not reported	C16.3	stage iiic	24737	dead	8140/3	762.0	--	--	not reported	C16.3	-24737.0	not reported	not reported	C16.3	482.0	--	--	--
1e5a3796-6249-4a91-9fc8-0c273e337f29	TCGA-IN-AB1X	TCGA-STAD	female	1935	white	not hispanic or latino	--	not reported	not reported	C16.0	stage iia	28493	alive	8140/3	--	--	--	not reported	C16.0	-28493.0	not reported	not reported	C16.0	411.0	--	--	--
93a337ae-2bd3-4464-b38f-93dff92d3fde	TCGA-BR-7717	TCGA-STAD	male	1948	white	not hispanic or latino	--	not reported	not reported	C16.0	stage iv	23102	dead	8140/3	552.0	--	--	not reported	C16.0	-23102.0	not reported	not reported	C16.0	21.0	--	--	--
ec02b33c-8094-45e8-b679-b14dbe75d66f	TCGA-CD-A48C	TCGA-STAD	female	1932	asian	not hispanic or latino	--	not reported	not reported	C16.3	stage iib	29203	dead	8140/3	353.0	--	--	not reported	C16.3	-29203.0	not reported	not reported	C16.3	4.0	--	--	--
a267ddb4-b2d9-4292-b120-6e13e70d01f8	TCGA-VQ-AA6J	TCGA-STAD	male	1937	black or african american	not reported	--	not reported	not reported	C16.0	stage iiib	27506	alive	8144/3	--	--	--	not reported	C16.0	-27506.0	not reported	not reported	C16.0	838.0	--	--	--
0cd4b4a2-d3ce-4fc4-b899-bbcecb2b3d55	TCGA-VQ-A8PJ	TCGA-STAD	male	1958	not reported	not reported	2011	not reported	not reported	C16.2	stage iv	19390	dead	8211/3	82.0	--	--	not reported	C16.2	-19390.0	not reported	not reported	C16.2	--	--	--	--
e4344668-5a50-4dde-8eec-f4d7f01f99fd	TCGA-D7-8573	TCGA-STAD	male	1955	white	not hispanic or latino	--	not reported	not reported	C16.1	stage iia	20963	alive	8211/3	--	--	--	not reported	C16.1	-20963.0	not reported	not reported	C16.1	593.0	--	--	--
1770adbd-b424-4a88-95f0-768e5f168cee	TCGA-BR-8678	TCGA-STAD	male	1936	white	not hispanic or latino	--	not reported	not reported	C16.1	stage ib	28037	alive	8140/3	--	--	--	not reported	C16.1	-28037.0	not reported	not reported	C16.1	754.0	--	--	--
46d7489a-cfe6-440e-9d50-919d0ead8018	TCGA-RD-A8N1	TCGA-STAD	male	1931	white	not hispanic or latino	--	not reported	not reported	C16.2	stage iiib	25737	alive	8145/3	--	--	--	not reported	C16.2	-25737.0	not reported	not reported	C16.2	3519.0	--	--	--
1a3e7ec6-c9be-4174-8799-72267eb8a7bf	TCGA-BR-8485	TCGA-STAD	female	1944	white	not hispanic or latino	--	not reported	not reported	C16.1	stage iiic	24845	alive	8140/3	--	--	--	not reported	C16.1	-24845.0	not reported	not reported	C16.1	280.0	--	--	--
106f3344-f699-4b2c-8f62-4ac6c948dde4	TCGA-F1-6874	TCGA-STAD	male	1932	white	not hispanic or latino	--	not reported	not reported	C16.0	stage ib	29083	alive	8144/3	--	--	--	not reported	C16.0	-29083.0	not reported	not reported	C16.0	440.0	--	--	--
26f3ee89-7f74-4c4e-ad6f-fab29a5460f9	TCGA-VQ-A8PC	TCGA-STAD	male	1944	white	not reported	2012	not reported	not reported	C16.3	stage iiia	23912	dead	8490/3	1407.0	--	--	not reported	C16.3	-23912.0	not reported	not reported	C16.3	--	--	--	--
76a4e24e-e645-47c5-836a-6a029e97a4c8	TCGA-VQ-A927	TCGA-STAD	male	1932	white	not reported	2013	not reported	not reported	C16.2	stage iiib	29676	dead	8145/3	200.0	--	--	not reported	C16.2	-29676.0	not reported	not reported	C16.2	--	--	--	--
a2a71cb0-9dbd-45cc-8867-da84500515e7	TCGA-BR-4370	TCGA-STAD	female	1934	white	not hispanic or latino	--	not reported	not reported	C16.3	not reported	27344	alive	8140/3	--	--	--	not reported	C16.3	-27344.0	not reported	not reported	C16.3	0.0	--	--	--
5c76cb89-b1b1-4910-b811-e44d3b277430	TCGA-F1-A72C	TCGA-STAD	male	1945	asian	not hispanic or latino	--	not reported	not reported	C16.9	stage iia	25104	alive	8144/3	--	--	--	not reported	C16.9	-25104.0	not reported	not reported	C16.9	346.0	--	--	--
dccd3854-8865-4452-9f1c-97283509b553	TCGA-VQ-AA6F	TCGA-STAD	male	1953	white	not reported	--	not reported	not reported	C16.0	stage iib	21170	alive	8140/3	--	--	--	not reported	C16.0	-21170.0	not reported	not reported	C16.0	1646.0	--	--	--
37e22429-efd7-4d6a-b79a-9d8c7be2170c	TCGA-CG-4441	TCGA-STAD	male	1923	not reported	not reported	2007	not reported	not reported	C16.2	stage iiia	30528	dead	8144/3	426.0	--	--	not reported	C16.2	-30528.0	not reported	not reported	C16.2	--	--	--	--
449bf2be-b20e-4ad0-9ffb-910d83114018	TCGA-BR-4368	TCGA-STAD	female	1930	white	not hispanic or latino	--	not reported	not reported	C16.3	stage iv	28770	alive	8140/3	--	--	--	not reported	C16.3	-28770.0	not reported	not reported	C16.3	0.0	--	--	--
f72a26e8-7f96-4d86-b37b-7dc35f681133	TCGA-MX-A5UG	TCGA-STAD	male	1929	asian	not hispanic or latino	2007	not reported	not reported	C16.3	stage iiia	28714	dead	8145/3	113.0	--	--	not reported	C16.3	-28714.0	not reported	not reported	C16.3	--	--	--	--
416fd59b-a4f8-4610-9f8b-473cb5c04a4a	TCGA-HU-A4H6	TCGA-STAD	female	1939	asian	not hispanic or latino	--	not reported	not reported	C16.3	stage iiia	26445	alive	8211/3	--	--	--	not reported	C16.3	-26445.0	not reported	not reported	C16.3	644.0	--	--	--
a873475c-b2c7-4c84-bd89-5b9ee6060ce1	TCGA-D7-8574	TCGA-STAD	male	1940	white	not hispanic or latino	--	not reported	not reported	C16.3	stage iiia	26586	alive	8140/3	--	--	--	not reported	C16.3	-26586.0	not reported	not reported	C16.3	523.0	--	--	--
23451ab5-a32b-4eec-9b8b-fd282282a0d4	TCGA-CD-A4MH	TCGA-STAD	female	1925	asian	not hispanic or latino	--	not reported	not reported	C16.3	stage iia	31683	alive	8145/3	--	--	--	not reported	C16.3	-31683.0	not reported	not reported	C16.3	371.0	--	--	--
e9ea3687-0db3-47f3-8099-b4fc054397f1	TCGA-CG-4462	TCGA-STAD	female	1936	not reported	not reported	2008	not reported	not reported	C16.9	stage iv	26511	dead	8145/3	0.0	--	--	not reported	C16.9	-26511.0	not reported	not reported	C16.9	--	--	--	--
f76122f7-343a-4345-9fb6-e46ad0b75cb0	TCGA-ZQ-A9CR	TCGA-STAD	female	1934	white	not hispanic or latino	2013	not reported	not reported	C16.3	stage iiic	29107	dead	8211/3	24.0	--	--	not reported	C16.3	-29107.0	not reported	not reported	C16.3	--	--	--	--
95edfabe-0b35-4cdd-aed4-e2234d806f35	TCGA-VQ-A94R	TCGA-STAD	male	1947	white	not reported	2013	not reported	not reported	C16.3	not reported	23246	dead	8144/3	1294.0	--	--	not reported	C16.3	-23246.0	not reported	not reported	C16.3	--	--	--	--
2a790f24-3563-4a7e-b445-56b71c70e685	TCGA-BR-A4CS	TCGA-STAD	male	1935	white	not hispanic or latino	--	not reported	not reported	C16.1	stage iiic	28211	dead	8140/3	45.0	--	--	not reported	C16.1	-28211.0	not reported	not reported	C16.1	28.0	--	--	--
5956529e-f359-47c9-8222-0bd7f68c1e65	TCGA-FP-8099	TCGA-STAD	male	1932	white	not hispanic or latino	--	not reported	not reported	C16.0	stage iia	29129	alive	8140/3	--	--	--	not reported	C16.0	-29129.0	not reported	not reported	C16.0	519.0	--	--	--
aef8d98f-7a1c-47f3-b5a7-a3cb299c70de	TCGA-BR-8381	TCGA-STAD	male	1961	white	not hispanic or latino	--	not reported	not reported	C16.1	stage iib	18843	alive	8140/3	--	--	--	not reported	C16.1	-18843.0	not reported	not reported	C16.1	224.0	--	--	--
df89b0be-fbe1-4ca7-bea7-ae057c3f6461	TCGA-HU-A4GF	TCGA-STAD	male	1942	asian	not hispanic or latino	--	not reported	not reported	C16.3	stage iia	25223	alive	8211/3	--	--	--	not reported	C16.3	-25223.0	not reported	not reported	C16.3	785.0	--	--	--
569dd23a-d0d7-409c-bc83-7340512f4195	TCGA-CD-8535	TCGA-STAD	male	1952	asian	not hispanic or latino	--	not reported	not reported	C16.1	stage iiia	21559	alive	8140/3	--	--	--	not reported	C16.1	-21559.0	not reported	not reported	C16.1	390.0	--	--	--
43b7a790-35a2-4786-b375-c3847d2aec62	TCGA-VQ-A928	TCGA-STAD	male	1961	white	not reported	2010	not reported	not reported	C16.2	stage iv	18058	dead	8260/3	174.0	--	--	not reported	C16.2	-18058.0	not reported	not reported	C16.2	--	--	--	--
03e3082e-9f8b-4689-9013-0a9954146dfa	TCGA-BR-8679	TCGA-STAD	female	1949	white	not hispanic or latino	--	not reported	not reported	C16.1	stage ib	23084	alive	8140/3	--	--	--	not reported	C16.1	-23084.0	not reported	not reported	C16.1	0.0	--	--	--
52849c60-7e30-4ba4-9dae-be4adf031120	TCGA-VQ-A8PH	TCGA-STAD	male	1948	white	not reported	2011	not reported	not reported	C16.3	stage iiib	22940	dead	8211/3	389.0	--	--	not reported	C16.3	-22940.0	not reported	not reported	C16.3	--	--	--	--
00781a96-4068-427c-a9c5-584d167c3dea	TCGA-BR-8368	TCGA-STAD	female	1927	white	not hispanic or latino	--	not reported	not reported	C16.1	stage ib	30874	alive	8140/3	--	--	--	not reported	C16.1	-30874.0	not reported	not reported	C16.1	131.0	--	--	--
d04e2e8c-9d58-4514-8ab7-3642289d4de0	TCGA-MX-A666	TCGA-STAD	male	1952	white	not hispanic or latino	--	not reported	not reported	C16.9	stage iia	22288	alive	8140/3	--	--	--	not reported	C16.9	-22288.0	not reported	not reported	C16.9	427.0	--	--	--
7ef3f065-1928-4a58-b5a6-76dddb8488cf	TCGA-D7-6524	TCGA-STAD	male	1957	white	not hispanic or latino	--	not reported	not reported	C16.3	stage ii	19532	alive	8145/3	--	--	--	not reported	C16.3	-19532.0	not reported	not reported	C16.3	543.0	--	--	--
13e5a0ad-6d0c-4fb4-bf62-325f5c8ed329	TCGA-HU-A4GC	TCGA-STAD	male	1937	asian	not hispanic or latino	--	not reported	not reported	C16.3	stage iiib	27267	alive	8145/3	--	--	--	not reported	C16.3	-27267.0	not reported	not reported	C16.3	99.0	--	--	--
0b1663fc-6a7e-4698-951d-a8c90fdf2411	TCGA-FP-8211	TCGA-STAD	male	1949	white	not hispanic or latino	--	not reported	not reported	C16.0	stage iib	22957	alive	8140/3	--	--	--	not reported	C16.0	-22957.0	not reported	not reported	C16.0	413.0	--	--	--
ba3911e6-2208-4a04-8891-b5cba9fda6bf	TCGA-IN-8462	TCGA-STAD	male	1931	white	not hispanic or latino	--	not reported	not reported	C16.0	stage iib	29242	alive	8140/3	--	--	--	not reported	C16.0	-29242.0	not reported	not reported	C16.0	572.0	--	--	--
8e005891-d6fe-4fee-a699-971fee4e70f1	TCGA-CG-4304	TCGA-STAD	male	1924	not reported	not reported	--	not reported	not reported	C16.0	stage ib	31017	alive	8140/3	--	--	--	not reported	C16.0	-31017.0	not reported	not reported	C16.0	--	--	--	--
29ed984c-74b5-4016-a649-c32e5d1d9869	TCGA-BR-4361	TCGA-STAD	female	1942	white	not hispanic or latino	--	not reported	not reported	C16.9	stage iiia	24260	alive	8140/3	--	--	--	not reported	C16.9	-24260.0	not reported	not reported	C16.9	0.0	--	--	--
f0b6e8f8-995c-47c1-bbec-d1d51dc97828	TCGA-HU-8244	TCGA-STAD	female	1934	asian	not hispanic or latino	--	not reported	not reported	C16.2	stage ia	28184	alive	8211/3	--	--	--	not reported	C16.2	-28184.0	not reported	not reported	C16.2	742.0	--	--	--
76df6303-a635-410b-a4d9-db5dce72fcbc	TCGA-VQ-A8PD	TCGA-STAD	male	1943	white	not reported	2013	not reported	not reported	C16.2	stage iiic	25244	dead	8140/3	496.0	--	--	not reported	C16.2	-25244.0	not reported	not reported	C16.2	--	--	--	--
cb4394ec-1991-460d-b823-b74e005e3da7	TCGA-VQ-A8PU	TCGA-STAD	female	1940	white	not reported	--	not reported	not reported	C16.2	stage iiia	26625	dead	8211/3	832.0	--	--	not reported	C16.2	-26625.0	not reported	not reported	C16.2	820.0	--	--	--
e62d5f3c-0a99-4932-a589-bff4fa02b1d3	TCGA-CG-5732	TCGA-STAD	male	1937	not reported	not reported	--	not reported	not reported	C16.0	stage iv	24379	dead	8144/3	2100.0	--	--	not reported	C16.0	-24379.0	not reported	not reported	C16.0	1674.0	--	--	--
e9d0aa8b-9ef4-40f7-8254-38fdce349bee	TCGA-MX-A663	TCGA-STAD	male	1946	white	not hispanic or latino	--	not reported	not reported	C16.9	stage iia	24421	dead	8140/3	300.0	--	--	not reported	C16.9	-24421.0	not reported	not reported	C16.9	131.0	--	--	--
7739f659-0e25-4404-ad25-ee52fbbcfd44	TCGA-HU-A4GQ	TCGA-STAD	male	1940	asian	not hispanic or latino	2011	not reported	not reported	C16.3	stage iiic	26200	dead	8211/3	3.0	--	--	not reported	C16.3	-26200.0	not reported	not reported	C16.3	--	--	--	--
cbe05333-3185-4878-b6e6-977a0e1400e4	TCGA-VQ-A91N	TCGA-STAD	female	1950	not reported	not reported	2010	not reported	not reported	C16.3	stage iv	21753	dead	8211/3	570.0	--	--	not reported	C16.3	-21753.0	not reported	not reported	C16.3	--	--	--	--
2ae1706b-c0f7-40e3-afe5-cb75d1584b96	TCGA-IN-A6RO	TCGA-STAD	male	1942	asian	not hispanic or latino	--	not reported	not reported	C16.0	stage ia	25789	dead	8140/3	--	--	--	not reported	C16.0	-25789.0	not reported	not reported	C16.0	--	--	--	--
50279b37-828d-4e18-b41f-f793c3923e75	TCGA-D7-8578	TCGA-STAD	male	1940	white	not hispanic or latino	--	not reported	not reported	C16.3	stage ib	26620	alive	8140/3	--	--	--	not reported	C16.3	-26620.0	not reported	not reported	C16.3	643.0	--	--	--
d807a1c0-f586-4f13-b8ef-3f79ab3d4b70	TCGA-HU-A4HD	TCGA-STAD	male	1937	asian	not hispanic or latino	--	not reported	not reported	C16.3	stage iiia	26699	alive	8211/3	--	--	--	not reported	C16.3	-26699.0	not reported	not reported	C16.3	1016.0	--	--	--
74f859cf-6df5-4e96-ae6b-cfaab691d5fd	TCGA-BR-4191	TCGA-STAD	male	1936	white	not hispanic or latino	--	not reported	not reported	C16.9	not reported	26562	dead	8140/3	558.0	--	--	not reported	C16.9	-26562.0	not reported	not reported	C16.9	0.0	--	--	--
7bef9122-0fb4-4f2e-bb6e-67eddc3ea9af	TCGA-R5-A7ZE	TCGA-STAD	female	1946	white	not hispanic or latino	2013	not reported	not reported	C16.0	stage iiia	24328	dead	8211/3	554.0	--	--	not reported	C16.0	-24328.0	not reported	not reported	C16.0	--	--	--	--
24fed326-bdcf-4c20-a06e-7c1c3d6c9cc5	TCGA-BR-6801	TCGA-STAD	male	1941	white	not hispanic or latino	--	not reported	not reported	C16.2	stage iia	25637	alive	8140/3	--	--	--	not reported	C16.2	-25637.0	not reported	not reported	C16.2	1223.0	--	--	--
3ff9b46b-325f-4655-ab40-953154753dae	TCGA-VQ-AA68	TCGA-STAD	female	1959	white	not reported	--	not reported	not reported	C16.0	stage iiic	19304	alive	8211/3	--	--	--	not reported	C16.0	-19304.0	not reported	not reported	C16.0	1328.0	--	--	--
bd2a14e7-bb30-48d0-a585-7fbab767d4cf	TCGA-BR-8487	TCGA-STAD	female	1948	white	not hispanic or latino	--	not reported	not reported	C16.3	stage iia	23400	alive	8140/3	--	--	--	not reported	C16.3	-23400.0	not reported	not reported	C16.3	34.0	--	--	--
f74df45f-8cfd-4da8-bf84-7b1c80dc57eb	TCGA-IN-A7NR	TCGA-STAD	female	1949	white	not hispanic or latino	--	not reported	not reported	C16.0	stage iv	23415	alive	8140/3	--	--	--	not reported	C16.0	-23415.0	not reported	not reported	C16.0	198.0	--	--	--
fdb40436-a545-40da-8c6b-2f8aff359ff6	TCGA-RD-A8NB	TCGA-STAD	female	1920	white	not hispanic or latino	2001	not reported	not reported	C16.0	stage iiia	29503	dead	8145/3	513.0	--	--	not reported	C16.0	-29503.0	not reported	not reported	C16.0	--	--	--	--
2a227292-c73d-45fc-ab68-cdfaf7aef9e7	TCGA-CG-5734	TCGA-STAD	male	1937	not reported	not reported	2005	not reported	not reported	C16.2	stage iiia	25079	dead	8144/3	243.0	--	--	not reported	C16.2	-25079.0	not reported	not reported	C16.2	--	--	--	--
ddcc73bf-b10f-4fab-96d4-3077947fcd2d	TCGA-IN-AB1V	TCGA-STAD	male	1950	white	not hispanic or latino	--	not reported	not reported	C16.0	stage ia	23030	alive	8140/3	--	--	--	not reported	C16.0	-23030.0	not reported	not reported	C16.0	479.0	--	--	--
c3cba26e-38c2-4569-afd6-6b045e604808	TCGA-F1-6177	TCGA-STAD	male	1919	black or african american	not hispanic or latino	--	not reported	not reported	C16.3	stage i	32872	dead	8140/3	--	--	--	not reported	C16.3	-32872	not reported	not reported	C16.3	200.0	--	--	--
43e3fbf3-7812-45fb-bf4c-ce22a2aa1eee	TCGA-MX-A5UJ	TCGA-STAD	female	1926	white	not hispanic or latino	--	not reported	not reported	C16.3	stage iiia	31517	alive	8211/3	--	--	--	not reported	C16.3	-31517.0	not reported	not reported	C16.3	600.0	--	--	--
4ed55013-3853-48ea-909f-7d26d5055637	TCGA-B7-A5TK	TCGA-STAD	male	1961	white	not hispanic or latino	--	not reported	not reported	C16.1	stage iiia	18750	alive	8144/3	--	--	--	not reported	C16.1	-18750.0	not reported	not reported	C16.1	288.0	--	--	--
315b8de8-9842-4738-b23b-1d61722f9583	TCGA-CD-8524	TCGA-STAD	female	1949	asian	not hispanic or latino	--	not reported	not reported	C16.3	stage ii	22445	alive	8144/3	--	--	--	not reported	C16.3	-22445.0	not reported	not reported	C16.3	388.0	--	--	--
304aab66-4a2a-4b9f-af87-4a591d518ca1	TCGA-BR-8297	TCGA-STAD	male	1954	white	not hispanic or latino	--	not reported	not reported	C16.2	stage iiic	21224	alive	8145/3	--	--	--	not reported	C16.2	-21224.0	not reported	not reported	C16.2	225.0	--	--	--
35496e4e-598f-4ffc-b11e-8edaeb676079	TCGA-D7-6528	TCGA-STAD	female	1940	white	not hispanic or latino	--	not reported	not reported	C16.2	stage ib	25815	alive	8211/3	--	--	--	not reported	C16.2	-25815.0	not reported	not reported	C16.2	463.0	--	--	--
84d32a4c-023b-4563-9eb5-e2f47818142a	TCGA-BR-8683	TCGA-STAD	male	1937	asian	not hispanic or latino	--	not reported	not reported	C16.3	stage iiib	27549	dead	8211/3	300.0	--	--	not reported	C16.3	-27549.0	not reported	not reported	C16.3	18.0	--	--	--
05c4d180-a571-4abb-bbdc-7363269dc0a6	TCGA-HU-A4GJ	TCGA-STAD	female	1951	asian	not hispanic or latino	--	not reported	not reported	C16.3	stage iiic	22079	alive	8145/3	--	--	--	not reported	C16.3	-22079.0	not reported	not reported	C16.3	650.0	--	--	--
0dfa566e-8fb2-4288-81ce-b4bcce674b06	TCGA-BR-7957	TCGA-STAD	female	1961	white	not hispanic or latino	--	not reported	not reported	C16.2	stage iv	18517	dead	8144/3	276.0	--	--	not reported	C16.2	-18517.0	not reported	not reported	C16.2	21.0	--	--	--
7f056fc5-3848-4884-9644-95b8b6ed9642	TCGA-CD-A489	TCGA-STAD	male	1953	asian	not hispanic or latino	--	not reported	not reported	C16.3	stage iia	21517	dead	8145/3	344.0	--	--	not reported	C16.3	-21517.0	not reported	not reported	C16.3	4.0	--	--	--
5f263b2c-3385-4d07-99c2-d7b613c4a470	TCGA-KB-A93J	TCGA-STAD	male	1930	white	not reported	--	not reported	not reported	C16.0	stage ii	28599	alive	8145/3	--	--	--	not reported	C16.0	-28599.0	not reported	not reported	C16.0	1124.0	--	--	--
73bd696b-0f35-4f70-8888-8153b1ba9ee4	TCGA-D7-A6EY	TCGA-STAD	female	1941	white	not hispanic or latino	2013	not reported	not reported	C16.3	stage iiib	26526	dead	8211/3	348.0	--	--	not reported	C16.3	-26526.0	not reported	not reported	C16.3	--	--	--	--
283776cd-32e8-4a79-bed1-1411c9d3a9e0	TCGA-F1-6875	TCGA-STAD	male	1917	black or african american	not hispanic or latino	2002	not reported	not reported	C16.3	stage ia	29209	dead	8140/3	2197.0	--	--	not reported	C16.3	-29209.0	not reported	not reported	C16.3	--	--	--	--
8bb3facb-1933-4350-9f78-74537559e000	TCGA-D7-6522	TCGA-STAD	male	1952	white	not hispanic or latino	--	not reported	not reported	C16.3	stage ib	21465	alive	8145/3	--	--	--	not reported	C16.3	-21465.0	not reported	not reported	C16.3	566.0	--	--	--
5d33895e-a959-4d5e-8850-c49c7fa49a22	TCGA-HF-7133	TCGA-STAD	female	--	not reported	not reported	--	not reported	not reported	C16.9	stage iv	--	alive	8480/3	--	--	--	not reported	C16.9	--	not reported	not reported	C16.9	1918.0	--	--	--
40837a4d-7931-497c-a6bf-6a661813c443	TCGA-D7-A74A	TCGA-STAD	female	1952	white	not hispanic or latino	--	not reported	not reported	C16.0	stage iiia	22435	alive	8144/3	--	--	--	not reported	C16.0	-22435.0	not reported	not reported	C16.0	607.0	--	--	--
2b4f014f-74e9-4dda-a1ad-abcbd124fc44	TCGA-D7-A4YX	TCGA-STAD	male	1949	white	not hispanic or latino	--	not reported	not reported	C16.1	stage iib	23249	alive	8140/3	--	--	--	not reported	C16.1	-23249.0	not reported	not reported	C16.1	1108.0	--	--	--
faf5f1e3-9f7d-4a9d-a005-6cad5e4becf7	TCGA-IP-7968	TCGA-STAD	male	1937	white	not hispanic or latino	--	not reported	not reported	C16.0	stage iiib	27114	alive	8490/3	--	--	--	not reported	C16.0	-27114.0	not reported	not reported	C16.0	77.0	--	--	--
2dc154aa-c478-404b-a92e-86abcc8dbdb7	TCGA-D7-5577	TCGA-STAD	female	1957	white	not hispanic or latino	--	not reported	not reported	C16.0	stage iiia	19668	dead	8211/3	782.0	--	--	not reported	C16.0	-19668.0	not reported	not reported	C16.0	376.0	--	--	--
18d0aae7-9694-4252-b8fe-16e62dadab07	TCGA-CG-4477	TCGA-STAD	female	1950	not reported	not reported	--	not reported	not reported	C16.0	stage ib	21427	alive	8144/3	--	--	--	not reported	C16.0	-21427.0	not reported	not reported	C16.0	942.0	--	--	--
5779f7a7-05d7-4972-bd4f-aacb32420510	TCGA-VQ-AA6D	TCGA-STAD	female	1961	not reported	not reported	--	not reported	not reported	C16.3	stage iiia	19090	alive	8211/3	--	--	--	not reported	C16.3	-19090.0	not reported	not reported	C16.3	521.0	--	--	--
117eb38b-0c62-4336-a866-fa5bd013256a	TCGA-BR-4279	TCGA-STAD	male	1966	white	not hispanic or latino	--	not reported	not reported	C16.9	stage ii	16065	dead	8140/3	291.0	--	--	not reported	C16.9	-16065.0	not reported	not reported	C16.9	0.0	--	--	--
5c68e3e4-58f7-4699-989d-80d2e4996794	TCGA-VQ-A8P3	TCGA-STAD	male	1939	white	not reported	--	not reported	not reported	C16.2	stage iiia	26582	alive	8211/3	--	--	--	not reported	C16.2	-26582.0	not reported	not reported	C16.2	1132.0	--	--	--
a89e46f4-4808-41e5-a047-acebf8744eb7	TCGA-BR-8284	TCGA-STAD	female	1939	white	not hispanic or latino	--	not reported	not reported	C16.3	stage iiic	26526	dead	8144/3	245.0	--	--	not reported	C16.3	-26526.0	not reported	not reported	C16.3	22.0	--	--	--
8a9afa5e-63ce-41eb-aafb-b0b03653da5a	TCGA-CG-5733	TCGA-STAD	female	1920	not reported	not reported	2004	not reported	not reported	C16.3	stage iiia	30650	dead	8144/3	641.0	--	--	not reported	C16.3	-30650.0	not reported	not reported	C16.3	--	--	--	--
0ae2b51d-aade-4d24-8d0b-6990123d9074	TCGA-FP-A4BF	TCGA-STAD	male	1943	white	not hispanic or latino	--	not reported	not reported	C16.0	stage iiia	25030	dead	8490/3	168.0	--	--	not reported	C16.0	-25030.0	not reported	not reported	C16.0	47.0	--	--	--
30425882-20d7-47ed-9630-60977ba62c72	TCGA-BR-A4IV	TCGA-STAD	male	1965	asian	not hispanic or latino	--	not reported	not reported	C16.3	stage iiib	17515	dead	8145/3	869.0	--	--	not reported	C16.3	-17515.0	not reported	not reported	C16.3	411.0	--	--	--
6c3687fd-0761-477d-95ab-73e11d66dbd6	TCGA-HF-7132	TCGA-STAD	male	--	not reported	not reported	--	not reported	not reported	C16.3	stage ii	--	alive	8480/3	--	--	--	not reported	C16.3	--	not reported	not reported	C16.3	2351.0	--	--	--
4020b1b1-576d-4869-9ff5-552e3afb3ab5	TCGA-BR-8371	TCGA-STAD	male	1949	white	not hispanic or latino	--	not reported	not reported	C16.0	stage iiib	22883	dead	8140/3	359.0	--	--	not reported	C16.0	-22883.0	not reported	not reported	C16.0	11.0	--	--	--
8027adc9-4918-45f0-a7da-5767da0b999e	TCGA-VQ-A8DT	TCGA-STAD	male	1967	not reported	not reported	--	not reported	not reported	C16.2	stage iiib	15937	alive	8144/3	--	--	--	not reported	C16.2	-15937.0	not reported	not reported	C16.2	1484.0	--	--	--
588abaea-ab16-42f4-9457-5901ee791b5f	TCGA-CG-5721	TCGA-STAD	male	1947	not reported	not reported	--	not reported	not reported	C16.3	stage iv	21244	alive	8144/3	--	--	--	not reported	C16.3	-21244.0	not reported	not reported	C16.3	183.0	--	--	--
394f390a-563c-447c-8cae-cd7d0d7e689f	TCGA-BR-A4J7	TCGA-STAD	male	1963	asian	not hispanic or latino	--	not reported	not reported	C16.3	stage iib	17932	alive	8480/3	--	--	--	not reported	C16.3	-17932.0	not reported	not reported	C16.3	989.0	--	--	--
02661985-d13f-4007-9a42-5e08d1a6ca10	TCGA-VQ-A8PB	TCGA-STAD	female	1946	white	not reported	--	not reported	not reported	C16.3	stage ii	23927	dead	8260/3	1043.0	--	--	not reported	C16.3	-23927.0	not reported	not reported	C16.3	1023.0	--	--	--
4b56b93e-934c-45ff-9d24-b4b6812a790b	TCGA-VQ-A91X	TCGA-STAD	male	1936	white	not reported	2010	not reported	not reported	C16.3	stage iiib	27314	dead	8144/3	289.0	--	--	not reported	C16.3	-27314.0	not reported	not reported	C16.3	--	--	--	--
0f344863-11cc-4fae-8386-8247dff59de4	TCGA-BR-A4J6	TCGA-STAD	female	1943	white	not hispanic or latino	--	not reported	not reported	C16.0	stage iia	25279	alive	8140/3	--	--	--	not reported	C16.0	-25279.0	not reported	not reported	C16.0	20.0	--	--	--
36e36773-1d03-4ed0-ae31-1c0ca55577a4	TCGA-HU-A4HB	TCGA-STAD	male	1944	asian	not hispanic or latino	--	not reported	not reported	C16.3	stage iib	25131	dead	8145/3	477.0	--	--	not reported	C16.3	-25131.0	not reported	not reported	C16.3	268.0	--	--	--
e12d142e-7339-48fc-b17a-9e311b65327f	TCGA-VQ-A94O	TCGA-STAD	male	1938	black or african american	not reported	2013	not reported	not reported	C16.3	stage iiic	27306	dead	8144/3	640.0	--	--	not reported	C16.3	-27306.0	not reported	not reported	C16.3	--	--	--	--
