# Supplementary material for: Identification of Potential Key Genes Associated With the Pathogenesis and Prognosis of Gastric Cancer Based on Integrated Bioinformatics Analysis
Source: Front Genet. 2018 Jul 17;9:265. doi: 10.3389/fgene.2018.00265 (PMC6056647; doi:10.3389/fgene.2018.00265)
Supplement: Supplementary file 2 [file Table_2.XLSX]

## Sheet: Sheet1
TABLE S2 Information for the DEGs identified by the integrated analysis of nine GEO datasets (|log2FC| ≥ 1, P value < 0.05 and adjust P value < 0.05).
Name	P value	adjust P value	logFC	Category
GIF	2.8501e-31	8.11025e-27	-5.41117	Down-regulated gene
GKN1	8.72405e-29	2.48252e-24	-5.49939	Down-regulated gene
ATP4A	1.08588e-27	3.08999e-23	-5.29919	Down-regulated gene
PSCA	2.87225e-24	8.17326e-20	-3.34438	Down-regulated gene
KCNE2	3.38799e-24	9.64086e-20	-4.07468	Down-regulated gene
LIPF	1.5237e-23	4.33583e-19	-4.77211	Down-regulated gene
ATP4B	2.8726e-23	8.17427e-19	-4.63439	Down-regulated gene
SST	4.89512e-23	1.39296e-18	-3.35345	Down-regulated gene
CHIA	7.11178e-23	2.02373e-18	-3.45293	Down-regulated gene
GKN2	7.11178e-23	2.02373e-18	-4.71899	Down-regulated gene
CA9	1.10419e-22	3.14208e-18	-2.79096	Down-regulated gene
CPA2	2.64702e-22	7.53237e-18	-3.44451	Down-regulated gene
TFF2	3.36097e-22	9.56396e-18	-3.27862	Down-regulated gene
FBP2	5.0947e-22	1.44975e-17	-2.80794	Down-regulated gene
PGC	6.61007e-22	1.88096e-17	-3.50028	Down-regulated gene
SOSTDC1	3.79585e-21	1.08015e-16	-3.18294	Down-regulated gene
CA2	4.09022e-21	1.16391e-16	-2.51563	Down-regulated gene
ANXA10	4.4047e-21	1.2534e-16	-2.77993	Down-regulated gene
MAL	6.78528e-21	1.93082e-16	-2.16312	Down-regulated gene
ALDH3A1	9.57949e-21	2.72594e-16	-2.27772	Down-regulated gene
CAPN9	3.58397e-20	1.01985e-15	-2.42775	Down-regulated gene
KCNJ16	4.77806e-20	1.35965e-15	-2.92345	Down-regulated gene
TFF1	1.07553e-19	3.06052e-15	-2.54865	Down-regulated gene
CHGA	1.08375e-19	3.08391e-15	-2.65052	Down-regulated gene
PIK3C2G	1.19204e-19	3.39208e-15	-2.20927	Down-regulated gene
VSIG2	2.09204e-19	5.95312e-15	-2.33512	Down-regulated gene
DPCR1	6.7571e-19	1.9228e-14	-2.95927	Down-regulated gene
CXCL17	8.08745e-19	2.30136e-14	-2.81344	Down-regulated gene
VSIG1	9.12103e-19	2.59548e-14	-2.89069	Down-regulated gene
SULT1C2	1.48895e-18	4.23697e-14	-2.09075	Down-regulated gene
LTF	1.67065e-18	4.75401e-14	-2.4034	Down-regulated gene
ESRRG	2.09419e-18	5.95923e-14	-2.83904	Down-regulated gene
AKR7A3	2.33977e-18	6.65804e-14	-1.91307	Down-regulated gene
PGA4	2.52001e-18	7.17095e-14	-3.38654	Down-regulated gene
SLC26A9	3.47549e-18	9.88987e-14	-2.16078	Down-regulated gene
KLK11	1.32277e-17	3.76409e-13	-2.00729	Down-regulated gene
CLDN18	1.3634e-17	3.8797e-13	-2.21808	Down-regulated gene
KRT20	4.08916e-17	1.16361e-12	-2.44154	Down-regulated gene
HPGD	6.57612e-17	1.8713e-12	-1.98341	Down-regulated gene
AQP4	1.7585e-16	5.00399e-12	-2.61883	Down-regulated gene
SCNN1B	2.57011e-16	7.31349e-12	-1.76826	Down-regulated gene
ADH1C	2.92822e-16	8.33255e-12	-2.20516	Down-regulated gene
TMED6	3.74891e-16	1.06679e-11	-2.16682	Down-regulated gene
REG1A	4.79306e-16	1.36391e-11	-1.9477	Down-regulated gene
CKMT2	7.92924e-16	2.25635e-11	-1.88415	Down-regulated gene
CAPN13	1.06469e-15	3.02969e-11	-1.7102	Down-regulated gene
EPN3	2.59746e-15	7.39134e-11	-1.41665	Down-regulated gene
MSMB	2.94487e-15	8.37991e-11	-2.29018	Down-regulated gene
SCGB2A1	2.99809e-15	8.53136e-11	-2.33286	Down-regulated gene
BCAS1	3.90247e-15	1.11049e-10	-1.67976	Down-regulated gene
HRASLS2	4.4558e-15	1.26794e-10	-1.51677	Down-regulated gene
GHRL	5.66417e-15	1.6118e-10	-2.4661	Down-regulated gene
SULT2A1	5.90311e-15	1.67979e-10	-1.93207	Down-regulated gene
CYP2C18	7.46869e-15	2.12529e-10	-1.73065	Down-regulated gene
CCKBR	7.90262e-15	2.24877e-10	-2.26108	Down-regulated gene
PLLP	7.9887e-15	2.27326e-10	-1.43758	Down-regulated gene
FGA	1.01474e-14	2.88753e-10	-1.86091	Down-regulated gene
MT1M	1.02912e-14	2.92847e-10	-2.48877	Down-regulated gene
GC	1.16081e-14	3.30321e-10	-2.10729	Down-regulated gene
TCN1	1.25754e-14	3.57847e-10	-1.54794	Down-regulated gene
CKM	1.29132e-14	3.67458e-10	-1.99505	Down-regulated gene
LYPD6B	1.43448e-14	4.08196e-10	-1.76332	Down-regulated gene
CLIC6	1.64997e-14	4.69515e-10	-1.9146	Down-regulated gene
DGKD	1.871e-14	5.3241e-10	-1.31239	Down-regulated gene
SULT1B1	2.10261e-14	5.98317e-10	-1.52577	Down-regulated gene
SLC28A2	2.32129e-14	6.60547e-10	-1.88045	Down-regulated gene
ORM2	2.47483e-14	7.04238e-10	-1.74647	Down-regulated gene
FCGBP	5.95386e-14	1.69423e-09	-1.8794	Down-regulated gene
KCNJ15	6.82907e-14	1.94328e-09	-1.61957	Down-regulated gene
UGT2B15	7.76015e-14	2.20823e-09	-1.70658	Down-regulated gene
FMO5	7.92566e-14	2.25533e-09	-1.3191	Down-regulated gene
APOBEC2	8.09426e-14	2.3033e-09	-1.8136	Down-regulated gene
ADH7	8.708e-14	2.47795e-09	-2.05171	Down-regulated gene
FUT9	8.98515e-14	2.55681e-09	-1.9232	Down-regulated gene
C6orf58	9.44977e-14	2.68903e-09	-1.85965	Down-regulated gene
FAM3B	1.06637e-13	3.03446e-09	-1.91185	Down-regulated gene
C16orf89	1.15452e-13	3.2853e-09	-1.87612	Down-regulated gene
MT1G	1.40266e-13	3.99142e-09	-1.80615	Down-regulated gene
ADTRP	2.11378e-13	6.01497e-09	-1.37651	Down-regulated gene
PIGR	2.13252e-13	6.0683e-09	-1.29127	Down-regulated gene
TFCP2L1	2.23468e-13	6.359e-09	-1.16774	Down-regulated gene
MAP7D2	2.43958e-13	6.94206e-09	-1.81957	Down-regulated gene
IRX3	2.47159e-13	7.03316e-09	-1.5216	Down-regulated gene
AZGP1	3.11368e-13	8.86028e-09	-1.97573	Down-regulated gene
PDILT	3.18406e-13	9.06057e-09	-2.01599	Down-regulated gene
SH3GL2	3.54206e-13	1.00793e-08	-1.99193	Down-regulated gene
AADAC	4.64212e-13	1.32096e-08	-1.75761	Down-regulated gene
MFSD4A	4.96425e-13	1.41263e-08	-1.75015	Down-regulated gene
CKB	5.44693e-13	1.54998e-08	-1.6793	Down-regulated gene
ALDH1A1	5.49628e-13	1.56402e-08	-1.52902	Down-regulated gene
HDC	7.47928e-13	2.1283e-08	-1.27261	Down-regulated gene
TNFRSF17	8.89237e-13	2.53041e-08	-1.35038	Down-regulated gene
APLP1	9.14086e-13	2.60112e-08	-1.40679	Down-regulated gene
REG3A	9.31611e-13	2.65099e-08	-1.60369	Down-regulated gene
RDH12	1.10493e-12	3.14418e-08	-1.82165	Down-regulated gene
AKR1B10	1.1757e-12	3.34558e-08	-2.3979	Down-regulated gene
IGFBP2	1.72051e-12	4.89588e-08	-1.35654	Down-regulated gene
CYP3A5	2.12047e-12	6.03401e-08	-1.19517	Down-regulated gene
MLPH	2.14054e-12	6.09112e-08	-1.13794	Down-regulated gene
DNER	2.70511e-12	7.69767e-08	-1.79598	Down-regulated gene
HOMER2	2.71205e-12	7.71742e-08	-1.47141	Down-regulated gene
PP7080	2.84396e-12	8.09278e-08	-1.42896	Down-regulated gene
KIAA1324	3.14673e-12	8.95433e-08	-1.61091	Down-regulated gene
FAM46C	3.71129e-12	1.05609e-07	-1.20341	Down-regulated gene
DUOX2	3.98235e-12	1.13322e-07	-1.55818	Down-regulated gene
SSTR1	4.19241e-12	1.19299e-07	-1.5823	Down-regulated gene
TRIM50	4.49784e-12	1.27991e-07	-1.72621	Down-regulated gene
PBLD	5.28649e-12	1.50432e-07	-1.42546	Down-regulated gene
SIDT2	5.44177e-12	1.54851e-07	-1.11614	Down-regulated gene
PDIA2	6.19452e-12	1.76271e-07	-1.99162	Down-regulated gene
AKR1C1	6.40636e-12	1.82299e-07	-1.23772	Down-regulated gene
PXMP2	7.05587e-12	2.00782e-07	-1.20957	Down-regulated gene
ITPKA	7.4017e-12	2.10623e-07	-1.18342	Down-regulated gene
HPN	8.13142e-12	2.31388e-07	-1.20442	Down-regulated gene
MT1H	8.40205e-12	2.39089e-07	-1.33492	Down-regulated gene
PTPRZ1	8.43026e-12	2.39892e-07	-1.42596	Down-regulated gene
FAM189A2	8.7316e-12	2.48466e-07	-1.20647	Down-regulated gene
SPINK1	9.69287e-12	2.7582e-07	-1.20282	Down-regulated gene
SELENBP1	9.91863e-12	2.82244e-07	-1.11789	Down-regulated gene
CWH43	1.06237e-11	3.02309e-07	-2.24098	Down-regulated gene
B3GAT1	1.21665e-11	3.4621e-07	-1.4005	Down-regulated gene
ERO1B	1.32353e-11	3.76625e-07	-1.15178	Down-regulated gene
NRG4	1.33007e-11	3.78485e-07	-1.48905	Down-regulated gene
MYOC	1.58087e-11	4.49852e-07	-1.44361	Down-regulated gene
FA2H	2.0906e-11	5.94902e-07	-1.16761	Down-regulated gene
RAB26	2.16337e-11	6.15608e-07	-1.10131	Down-regulated gene
JCHAIN	2.26773e-11	6.45304e-07	-1.52465	Down-regulated gene
ADHFE1	2.441e-11	6.94611e-07	-1.21618	Down-regulated gene
LDHD	2.46744e-11	7.02134e-07	-1.2046	Down-regulated gene
ADAM28	2.54434e-11	7.24019e-07	-1.27894	Down-regulated gene
SERPINA4	2.65014e-11	7.54125e-07	-1.0814	Down-regulated gene
XK	2.70447e-11	7.69584e-07	-1.29013	Down-regulated gene
ETNPPL	3.04234e-11	8.65728e-07	-1.76753	Down-regulated gene
ANG	3.11279e-11	8.85775e-07	-1.06462	Down-regulated gene
CYP2C19	3.73328e-11	1.06234e-06	-1.19974	Down-regulated gene
CYP2C9	4.14292e-11	1.17891e-06	-1.16913	Down-regulated gene
SCNN1G	4.76465e-11	1.35583e-06	-1.6283	Down-regulated gene
ST6GALNAC1	5.06221e-11	1.4405e-06	-1.23716	Down-regulated gene
SMPD3	5.90628e-11	1.68069e-06	-1.02621	Down-regulated gene
POPDC3	6.35444e-11	1.80822e-06	-1.00454	Down-regulated gene
GPR155	6.58451e-11	1.87369e-06	-1.36388	Down-regulated gene
DUOX1	8.16268e-11	2.32277e-06	-1.29333	Down-regulated gene
VILL	8.22895e-11	2.34163e-06	-1.16069	Down-regulated gene
MAOA	8.75994e-11	2.49273e-06	-1.00465	Down-regulated gene
RPRM	8.91423e-11	2.53663e-06	-1.10078	Down-regulated gene
GUCA2B	9.47313e-11	2.69567e-06	-1.27364	Down-regulated gene
LINC00982	9.7947e-11	2.78718e-06	-1.32484	Down-regulated gene
B3GNT6	1.02438e-10	2.91497e-06	-1.3137	Down-regulated gene
ADRB2	1.06445e-10	3.029e-06	-1.08987	Down-regulated gene
AMPD1	1.13607e-10	3.2328e-06	-1.31887	Down-regulated gene
PLA2G1B	1.32937e-10	3.78284e-06	-1.29445	Down-regulated gene
LINC00261	1.42965e-10	4.06822e-06	-1.68158	Down-regulated gene
GSTA1	1.45779e-10	4.14828e-06	-1.29826	Down-regulated gene
MYRIP	1.60178e-10	4.55802e-06	-1.11046	Down-regulated gene
KCNQ1	1.64449e-10	4.67956e-06	-1.12615	Down-regulated gene
GPRC5C	1.64706e-10	4.68687e-06	-1.28738	Down-regulated gene
SGK2	1.65781e-10	4.71747e-06	-1.02175	Down-regulated gene
GATA5	1.67123e-10	4.75565e-06	-1.29274	Down-regulated gene
RAB27B	1.71703e-10	4.88597e-06	-1.12254	Down-regulated gene
ARL14	1.89025e-10	5.3789e-06	-1.42166	Down-regulated gene
ACER2	1.90852e-10	5.43087e-06	-1.59529	Down-regulated gene
SLC5A5	2.08757e-10	5.94039e-06	-1.58758	Down-regulated gene
TMPRSS2	2.41927e-10	6.88429e-06	-1.29974	Down-regulated gene
ALDOB	2.60255e-10	7.40581e-06	-1.02185	Down-regulated gene
TMEM171	3.66727e-10	1.04356e-05	-1.17598	Down-regulated gene
IGFALS	3.66727e-10	1.04356e-05	-1.15264	Down-regulated gene
GSTA3	4.2215e-10	1.20127e-05	-1.28169	Down-regulated gene
LIFR	4.30042e-10	1.22373e-05	-1.40138	Down-regulated gene
GCNT1	4.31314e-10	1.22735e-05	-1.00821	Down-regulated gene
ALDH6A1	4.40567e-10	1.25368e-05	-1.01111	Down-regulated gene
SLC26A7	4.81409e-10	1.3699e-05	-1.35655	Down-regulated gene
MT1E	4.96565e-10	1.41303e-05	-1.43653	Down-regulated gene
UPK1B	5.32965e-10	1.5166e-05	-1.50449	Down-regulated gene
NR0B2	5.47986e-10	1.55935e-05	-1.12995	Down-regulated gene
IL1R2	5.55634e-10	1.58111e-05	-1.24672	Down-regulated gene
CCKAR	5.62568e-10	1.60084e-05	-1.65694	Down-regulated gene
B4GALNT3	5.7121e-10	1.62544e-05	-1.09396	Down-regulated gene
HYAL1	5.85127e-10	1.66504e-05	-1.18868	Down-regulated gene
GPER1	7.0257e-10	1.99923e-05	-1.07964	Down-regulated gene
XYLT2	7.77085e-10	2.21127e-05	-1.01269	Down-regulated gene
RAB27A	7.84932e-10	2.2336e-05	-1.08013	Down-regulated gene
IRX2	8.39622e-10	2.38923e-05	-1.04282	Down-regulated gene
AKR1B15	9.6628e-10	2.74965e-05	-1.36997	Down-regulated gene
SCGN	1.14255e-09	3.25124e-05	-1.14346	Down-regulated gene
DPT	1.32652e-09	3.77474e-05	-1.15375	Down-regulated gene
MT1X	1.32652e-09	3.77474e-05	-1.15753	Down-regulated gene
SLC2A12	2.17048e-09	6.17632e-05	-1.26582	Down-regulated gene
MUC5AC	2.58487e-09	7.3555e-05	-1.59353	Down-regulated gene
COL2A1	3.16911e-09	9.01802e-05	-1.7638	Down-regulated gene
CTSE	3.45102e-09	9.82023e-05	-1.38333	Down-regulated gene
NKX6-2	3.88838e-09	0.000110648	-1.21835	Down-regulated gene
SLC1A2	5.27617e-09	0.000150139	-1.2077	Down-regulated gene
BHLHA15	5.66643e-09	0.000161244	-1.04641	Down-regulated gene
KLF4	6.12791e-09	0.000174376	-1.06178	Down-regulated gene
CPB1	8.13944e-09	0.000231616	-1.21689	Down-regulated gene
ZNF385B	8.16625e-09	0.000232379	-1.12963	Down-regulated gene
GPT2	9.21909e-09	0.000262338	-1.08837	Down-regulated gene
BHMT	9.72297e-09	0.000276677	-1.00578	Down-regulated gene
FGG	9.92696e-09	0.000282482	-1.34488	Down-regulated gene
PLAC8	1.04706e-08	0.000297952	-1.11033	Down-regulated gene
CHGB	1.34295e-08	0.00038215	-1.27296	Down-regulated gene
SLC9A2	1.54549e-08	0.000439785	-1.10168	Down-regulated gene
MUC6	1.76208e-08	0.000501418	-1.52938	Down-regulated gene
GCNT4	1.80113e-08	0.000512531	-1.12787	Down-regulated gene
PSAPL1	1.94127e-08	0.000552408	-1.87752	Down-regulated gene
MAMDC2	2.17351e-08	0.000618495	-1.08745	Down-regulated gene
ACADL	2.65436e-08	0.000755326	-1.23735	Down-regulated gene
SYTL5	2.66008e-08	0.000756952	-1.23634	Down-regulated gene
CNTD1	2.99814e-08	0.000853152	-1.3755	Down-regulated gene
SIGLEC11	3.62881e-08	0.00103261	-1.29471	Down-regulated gene
ADH1A	5.02707e-08	0.0014305	-1.03789	Down-regulated gene
GRIA4	5.19447e-08	0.00147814	-1.22032	Down-regulated gene
S100P	5.74923e-08	0.001636	-1.19215	Down-regulated gene
PAIP2B	7.99223e-08	0.00227427	-1.08868	Down-regulated gene
SOX21	8.72775e-08	0.00248357	-1.10545	Down-regulated gene
KCNJ13	1.04062e-07	0.0029612	-1.11735	Down-regulated gene
FOLR1	1.06883e-07	0.00304147	-1.02545	Down-regulated gene
STYK1	1.09025e-07	0.00310243	-1.0627	Down-regulated gene
VSTM2A	1.12646e-07	0.00320545	-1.15575	Down-regulated gene
HMGCS2	1.16412e-07	0.00331262	-1.0437	Down-regulated gene
CELA3B	1.18433e-07	0.00337014	-1.24553	Down-regulated gene
PKIB	2.61467e-07	0.00744032	-1.33243	Down-regulated gene
NEUROD1	2.62562e-07	0.00747148	-1.03578	Down-regulated gene
SPTSSB	3.52253e-07	0.0100237	-1.00692	Down-regulated gene
ADGRG2	4.72636e-07	0.0134493	-1.48844	Down-regulated gene
MUM1L1	6.26686e-07	0.017833	-1.029	Down-regulated gene
CARNS1	6.44063e-07	0.0183275	-1.05351	Down-regulated gene
RASSF6	6.69821e-07	0.0190604	-1.10521	Down-regulated gene
TTR	7.43939e-07	0.0211695	-1.02028	Down-regulated gene
HAPLN1	7.73428e-07	0.0220087	-1.18619	Down-regulated gene
HEPACAM2	1.06359e-06	0.0302655	-1.08111	Down-regulated gene
FMO6P	1.46343e-06	0.0416434	-1.05498	Down-regulated gene
FBXL13	1.72317e-06	0.0490345	-1.04501	Down-regulated gene
FXYD4	1.72664e-06	0.0491332	-1.02528	Down-regulated gene
CST1	9.56078e-26	2.72062e-21	3.3923	Up-regulated gene
SFRP4	1.03318e-23	2.94002e-19	2.72093	Up-regulated gene
THY1	1.73465e-21	4.93612e-17	2.00272	Up-regulated gene
SULF1	2.20996e-21	6.28865e-17	2.38932	Up-regulated gene
FAP	2.64313e-21	7.52129e-17	2.60916	Up-regulated gene
SPP1	1.95858e-20	5.57332e-16	2.36612	Up-regulated gene
CEACAM6	4.68139e-19	1.33214e-14	1.99348	Up-regulated gene
TIMP1	2.37899e-18	6.76965e-14	2.02535	Up-regulated gene
CLDN1	2.44792e-18	6.96581e-14	2.2019	Up-regulated gene
MMP7	2.90898e-18	8.2778e-14	1.9769	Up-regulated gene
THBS2	5.07317e-18	1.44362e-13	2.41559	Up-regulated gene
BGN	8.07074e-18	2.29661e-13	1.83425	Up-regulated gene
ASPN	2.0698e-17	5.88983e-13	2.09932	Up-regulated gene
CLDN7	2.86181e-17	8.14357e-13	2.19246	Up-regulated gene
CDH17	8.41449e-17	2.39443e-12	2.02387	Up-regulated gene
PLA2G7	8.89224e-17	2.53037e-12	1.58119	Up-regulated gene
OLFM4	9.43361e-16	2.68443e-11	2.41014	Up-regulated gene
CLDN4	1.26018e-15	3.58596e-11	1.79388	Up-regulated gene
MFAP2	2.99809e-15	8.53136e-11	1.70932	Up-regulated gene
SPARC	3.12066e-15	8.88015e-11	1.50761	Up-regulated gene
CLDN3	5.43446e-15	1.54643e-10	1.7863	Up-regulated gene
INHBA	6.38997e-15	1.81833e-10	2.27779	Up-regulated gene
COL1A2	8.83709e-15	2.51468e-10	1.75106	Up-regulated gene
CXCL1	9.08528e-15	2.58531e-10	1.32411	Up-regulated gene
COL1A1	2.13163e-14	6.06576e-10	1.71357	Up-regulated gene
PMEPA1	3.32881e-14	9.47245e-10	1.34787	Up-regulated gene
KLK6	4.43892e-14	1.26314e-09	1.41679	Up-regulated gene
CXCL8	8.09426e-14	2.3033e-09	1.57881	Up-regulated gene
COL6A3	9.07239e-14	2.58164e-09	1.71499	Up-regulated gene
SERPINB5	9.55987e-14	2.72036e-09	1.60578	Up-regulated gene
VIL1	1.82599e-13	5.19604e-09	1.31878	Up-regulated gene
COL10A1	2.32253e-13	6.609e-09	1.95604	Up-regulated gene
SERPINH1	2.33929e-13	6.65668e-09	1.57548	Up-regulated gene
COL3A1	2.56338e-13	7.29436e-09	1.37836	Up-regulated gene
COL5A2	2.90857e-13	8.27664e-09	1.36944	Up-regulated gene
ANXA13	3.22191e-13	9.16825e-09	1.59651	Up-regulated gene
LUM	4.33794e-13	1.2344e-08	1.36789	Up-regulated gene
CDH11	4.42032e-13	1.25785e-08	1.21144	Up-regulated gene
GREM1	5.31716e-13	1.51305e-08	1.90292	Up-regulated gene
VCAN	5.8576e-13	1.66684e-08	1.30368	Up-regulated gene
TGFBI	7.76354e-13	2.20919e-08	1.16694	Up-regulated gene
PLAU	1.02169e-12	2.90732e-08	1.15127	Up-regulated gene
OLFML2B	1.05336e-12	2.99744e-08	1.41273	Up-regulated gene
GPNMB	1.1911e-12	3.38941e-08	1.37101	Up-regulated gene
THBS4	2.28137e-12	6.49186e-08	1.7665	Up-regulated gene
COL12A1	2.30464e-12	6.5581e-08	1.35928	Up-regulated gene
KRT23	2.52783e-12	7.19321e-08	1.4164	Up-regulated gene
NDC80	2.78973e-12	7.93844e-08	1.09454	Up-regulated gene
TPX2	2.90811e-12	8.27532e-08	1.30112	Up-regulated gene
CPVL	2.95335e-12	8.40406e-08	1.00282	Up-regulated gene
TOP2A	3.02353e-12	8.60376e-08	1.39973	Up-regulated gene
FN1	3.28796e-12	9.35623e-08	1.4911	Up-regulated gene
CDH3	4.35625e-12	1.23961e-07	1.53156	Up-regulated gene
RARRES1	4.76048e-12	1.35464e-07	1.64822	Up-regulated gene
PLA2G2A	4.88183e-12	1.38917e-07	1.90966	Up-regulated gene
ARPC1B	5.21096e-12	1.48283e-07	1.07317	Up-regulated gene
SERPINE2	5.26228e-12	1.49744e-07	1.19941	Up-regulated gene
CLRN3	5.45861e-12	1.5533e-07	1.65761	Up-regulated gene
EDNRA	8.13142e-12	2.31388e-07	1.07629	Up-regulated gene
CST2	8.93769e-12	2.54331e-07	1.44763	Up-regulated gene
LY6E	1.14788e-11	3.26641e-07	1.43037	Up-regulated gene
CTSB	1.17869e-11	3.35409e-07	1.0357	Up-regulated gene
CXCL9	1.26726e-11	3.60611e-07	1.20962	Up-regulated gene
CKS2	1.38625e-11	3.9447e-07	1.29294	Up-regulated gene
LIF	1.69436e-11	4.82148e-07	1.02662	Up-regulated gene
FNDC1	1.70699e-11	4.8574e-07	1.7694	Up-regulated gene
MSR1	2.08444e-11	5.93149e-07	1.19992	Up-regulated gene
PI3	2.16337e-11	6.15608e-07	1.19371	Up-regulated gene
IL32	2.28674e-11	6.50714e-07	1.32383	Up-regulated gene
SFRP2	2.93492e-11	8.35162e-07	1.80881	Up-regulated gene
C3	3.17531e-11	9.03566e-07	1.44781	Up-regulated gene
CTHRC1	3.93536e-11	1.11985e-06	1.69907	Up-regulated gene
LOX	4.2392e-11	1.20631e-06	1.00536	Up-regulated gene
COL4A1	4.54758e-11	1.29406e-06	1.26526	Up-regulated gene
CTSK	4.69754e-11	1.33673e-06	1.12127	Up-regulated gene
LIPG	5.67606e-11	1.61518e-06	1.26666	Up-regulated gene
RAB31	5.96074e-11	1.69619e-06	1.25408	Up-regulated gene
PDGFRB	6.18302e-11	1.75944e-06	1.02573	Up-regulated gene
NOX4	6.77068e-11	1.92667e-06	1.27747	Up-regulated gene
MMP12	8.16585e-11	2.32367e-06	1.31193	Up-regulated gene
IGFBP7	8.27291e-11	2.35414e-06	1.10515	Up-regulated gene
FAR2	9.22996e-11	2.62648e-06	1.1003	Up-regulated gene
OLR1	9.72188e-11	2.76646e-06	1.18762	Up-regulated gene
DLGAP5	9.80606e-11	2.79041e-06	1.09084	Up-regulated gene
CCL18	1.05895e-10	3.01335e-06	1.32132	Up-regulated gene
DTL	1.07749e-10	3.06611e-06	1.0852	Up-regulated gene
F2RL2	1.45557e-10	4.14198e-06	1.03362	Up-regulated gene
KIF20A	1.52873e-10	4.35015e-06	1.02704	Up-regulated gene
NUF2	2.31242e-10	6.58022e-06	1.09033	Up-regulated gene
SULF2	2.43775e-10	6.93686e-06	1.01162	Up-regulated gene
CHI3L1	2.53261e-10	7.20679e-06	1.56676	Up-regulated gene
ESM1	3.85219e-10	1.09618e-05	1.0096	Up-regulated gene
TNFRSF11B	3.86951e-10	1.10111e-05	1.37093	Up-regulated gene
TYROBP	4.21214e-10	1.19861e-05	1.08167	Up-regulated gene
MSLN	4.49744e-10	1.27979e-05	1.23347	Up-regulated gene
TNFAIP6	4.74541e-10	1.35035e-05	1.08284	Up-regulated gene
SERPINE1	4.86602e-10	1.38468e-05	1.17591	Up-regulated gene
ITGBL1	4.90704e-10	1.39635e-05	1.15557	Up-regulated gene
CXCL10	5.59493e-10	1.59209e-05	1.23147	Up-regulated gene
FBN1	5.5975e-10	1.59283e-05	1.11516	Up-regulated gene
ECT2	5.7504e-10	1.63633e-05	1.23502	Up-regulated gene
MDK	5.78382e-10	1.64584e-05	1.03169	Up-regulated gene
ASPM	5.99389e-10	1.70562e-05	1.01213	Up-regulated gene
PLEKHS1	8.30433e-10	2.36308e-05	1.12099	Up-regulated gene
TRIM29	8.73713e-10	2.48624e-05	1.35533	Up-regulated gene
AHNAK2	9.26313e-10	2.63592e-05	1.09995	Up-regulated gene
COL11A1	1.05886e-09	3.0131e-05	1.69923	Up-regulated gene
KIF4A	1.06499e-09	3.03055e-05	1.00756	Up-regulated gene
CEP55	1.14979e-09	3.27185e-05	1.03634	Up-regulated gene
SNX10	1.17176e-09	3.33437e-05	1.04919	Up-regulated gene
S100A10	1.20567e-09	3.43085e-05	1.28223	Up-regulated gene
PRC1	1.2092e-09	3.44089e-05	1.08978	Up-regulated gene
CAMK2N1	1.27921e-09	3.64012e-05	1.11685	Up-regulated gene
ISLR	1.36802e-09	3.89284e-05	1.2589	Up-regulated gene
AGT	1.37766e-09	3.92028e-05	1.00241	Up-regulated gene
CEMIP	1.4039e-09	3.99494e-05	1.25481	Up-regulated gene
CDKN3	1.43966e-09	4.0967e-05	1.00796	Up-regulated gene
PRRX1	1.54824e-09	4.40568e-05	1.30533	Up-regulated gene
APOE	1.78463e-09	5.07836e-05	1.04227	Up-regulated gene
FCER1G	1.90018e-09	5.40716e-05	1.09051	Up-regulated gene
CENPF	1.95599e-09	5.56595e-05	1.03969	Up-regulated gene
STIL	2.03711e-09	5.79681e-05	1.0236	Up-regulated gene
GPX8	2.22506e-09	6.33162e-05	1.07455	Up-regulated gene
SERPINF1	2.58369e-09	7.35215e-05	1.05608	Up-regulated gene
FAM198B	2.92991e-09	8.33736e-05	1.08039	Up-regulated gene
MMD	3.12982e-09	8.90623e-05	1.02841	Up-regulated gene
FKBP10	3.18247e-09	9.05602e-05	1.2141	Up-regulated gene
MMP11	3.20304e-09	9.11456e-05	1.04218	Up-regulated gene
COMP	3.31074e-09	9.42104e-05	1.29244	Up-regulated gene
TREM2	3.40146e-09	9.67921e-05	1.08862	Up-regulated gene
SRPX2	3.53418e-09	0.000100569	1.04109	Up-regulated gene
MGP	3.71834e-09	0.000105809	1.3332	Up-regulated gene
KIF14	3.81836e-09	0.000108655	1.00114	Up-regulated gene
CDK1	4.42977e-09	0.000126054	1.05967	Up-regulated gene
ANLN	4.78604e-09	0.000136192	1.05621	Up-regulated gene
HKDC1	5.16653e-09	0.000147019	1.09124	Up-regulated gene
PBK	7.31193e-09	0.000208068	1.11673	Up-regulated gene
GPRC5A	9.66105e-09	0.000274915	1.10104	Up-regulated gene
CLDN2	1.07336e-08	0.000305434	1.383	Up-regulated gene
THBS1	1.08033e-08	0.00030742	1.03886	Up-regulated gene
TNFSF4	1.12001e-08	0.000318709	1.00151	Up-regulated gene
DMBT1	1.19641e-08	0.000340449	1.12231	Up-regulated gene
TREM1	1.40514e-08	0.000399846	1.05427	Up-regulated gene
TRIP13	1.47428e-08	0.00041952	1.07398	Up-regulated gene
CCNB2	1.57348e-08	0.00044775	1.13489	Up-regulated gene
COL8A1	1.59106e-08	0.000452752	1.33061	Up-regulated gene
SPOCK1	1.85293e-08	0.000527269	1.31405	Up-regulated gene
MAGEA6	2.1481e-08	0.000611265	1.21558	Up-regulated gene
IFITM1	2.29564e-08	0.000653246	1.01312	Up-regulated gene
HOXC10	2.30913e-08	0.000657087	1.3042	Up-regulated gene
TMEM176A	2.52348e-08	0.000718082	1.03309	Up-regulated gene
NID2	2.79949e-08	0.000796624	1.13648	Up-regulated gene
MMP3	3.13626e-08	0.000892454	1.16132	Up-regulated gene
HOXB13	3.66419e-08	0.00104268	1.11887	Up-regulated gene
CCNB1	4.12888e-08	0.00117492	1.0167	Up-regulated gene
CPXM1	5.00464e-08	0.00142412	1.20926	Up-regulated gene
WNT2	5.5217e-08	0.00157126	1.28827	Up-regulated gene
CLEC5A	5.60275e-08	0.00159432	1.01244	Up-regulated gene
HOXA13	5.70858e-08	0.00162443	1.28803	Up-regulated gene
MMP1	5.76345e-08	0.00164005	1.00762	Up-regulated gene
KRT6B	6.07212e-08	0.00172788	1.2099	Up-regulated gene
GEM	1.03249e-07	0.00293806	1.04969	Up-regulated gene
MUC17	1.52259e-07	0.00433268	1.04525	Up-regulated gene
LAIR2	1.68114e-07	0.00478387	1.02848	Up-regulated gene
WISP1	2.08888e-07	0.00594412	1.1439	Up-regulated gene
HOXA10	2.36641e-07	0.00673385	1.11451	Up-regulated gene
SLC39A5	2.36641e-07	0.00673385	1.01836	Up-regulated gene
IGF2BP3	2.46336e-07	0.00700973	1.15743	Up-regulated gene
HOXC6	3.47428e-07	0.0098864	1.30635	Up-regulated gene
ETV4	3.55292e-07	0.0101102	1.00557	Up-regulated gene
DSG3	3.7718e-07	0.010733	1.0335	Up-regulated gene
AEBP1	3.87309e-07	0.0110213	1.00235	Up-regulated gene
RCN1	4.16213e-07	0.0118438	1.08098	Up-regulated gene
HOXB9	4.80145e-07	0.013663	1.26358	Up-regulated gene
CHRDL2	4.8996e-07	0.0139423	1.33412	Up-regulated gene
P4HA3	1.07533e-06	0.0305997	1.06597	Up-regulated gene
SALL4	1.6522e-06	0.0470151	1.23983	Up-regulated gene
