# Supplementary material for: Identification of Potential Key Genes Associated With the Pathogenesis and Prognosis of Gastric Cancer Based on Integrated Bioinformatics Analysis
Source: Front Genet. 2018 Jul 17;9:265. doi: 10.3389/fgene.2018.00265 (PMC6056647; doi:10.3389/fgene.2018.00265)
Supplement: Supplementary file 4 [file Table_4.XLSX]

## Sheet: Sheet1
TABLE S4 Information for the 268 overlapping DEGs.
Gene	Ensembl ID	Category
GIF	ENSG00000134812	Down-regulated gene
GKN1	ENSG00000169605	Down-regulated gene
ATP4A	ENSG00000105675	Down-regulated gene
PSCA	ENSG00000167653	Down-regulated gene
KCNE2	ENSG00000159197	Down-regulated gene
LIPF	ENSG00000182333	Down-regulated gene
ATP4B	ENSG00000186009	Down-regulated gene
SST	ENSG00000157005	Down-regulated gene
GKN2	ENSG00000183607	Down-regulated gene
TFF2	ENSG00000160181	Down-regulated gene
FBP2	ENSG00000130957	Down-regulated gene
PGC	ENSG00000096088	Down-regulated gene
SOSTDC1	ENSG00000171243	Down-regulated gene
CA2	ENSG00000104267	Down-regulated gene
ANXA10	ENSG00000109511	Down-regulated gene
MAL	ENSG00000172005	Down-regulated gene
ALDH3A1	ENSG00000108602	Down-regulated gene
CAPN9	ENSG00000135773	Down-regulated gene
KCNJ16	ENSG00000153822	Down-regulated gene
TFF1	ENSG00000160182	Down-regulated gene
CHGA	ENSG00000100604	Down-regulated gene
VSIG2	ENSG00000019102	Down-regulated gene
CXCL17	ENSG00000189377	Down-regulated gene
VSIG1	ENSG00000101842	Down-regulated gene
LTF	ENSG00000012223	Down-regulated gene
ESRRG	ENSG00000196482	Down-regulated gene
AKR7A3	ENSG00000162482	Down-regulated gene
PGA4	ENSG00000229183	Down-regulated gene
KLK11	ENSG00000167757	Down-regulated gene
KRT20	ENSG00000171431	Down-regulated gene
HPGD	ENSG00000164120	Down-regulated gene
AQP4	ENSG00000171885	Down-regulated gene
SCNN1B	ENSG00000168447	Down-regulated gene
ADH1C	ENSG00000248144	Down-regulated gene
TMED6	ENSG00000157315	Down-regulated gene
CKMT2	ENSG00000131730	Down-regulated gene
CAPN13	ENSG00000162949	Down-regulated gene
EPN3	ENSG00000049283	Down-regulated gene
SCGB2A1	ENSG00000124939	Down-regulated gene
BCAS1	ENSG00000064787	Down-regulated gene
HRASLS2	ENSG00000133328	Down-regulated gene
GHRL	ENSG00000157017	Down-regulated gene
SULT2A1	ENSG00000105398	Down-regulated gene
CYP2C18	ENSG00000108242	Down-regulated gene
CCKBR	ENSG00000110148	Down-regulated gene
MT1M	ENSG00000205364	Down-regulated gene
TCN1	ENSG00000134827	Down-regulated gene
CKM	ENSG00000104879	Down-regulated gene
CLIC6	ENSG00000159212	Down-regulated gene
SULT1B1	ENSG00000173597	Down-regulated gene
SLC28A2	ENSG00000137860	Down-regulated gene
FCGBP	ENSG00000275395	Down-regulated gene
KCNJ15	ENSG00000157551	Down-regulated gene
UGT2B15	ENSG00000196620	Down-regulated gene
FMO5	ENSG00000131781	Down-regulated gene
APOBEC2	ENSG00000124701	Down-regulated gene
ADH7	ENSG00000196344	Down-regulated gene
FUT9	ENSG00000172461	Down-regulated gene
C6orf58	ENSG00000184530	Down-regulated gene
FAM3B	ENSG00000183844	Down-regulated gene
C16orf89	ENSG00000153446	Down-regulated gene
MT1G	ENSG00000125144	Down-regulated gene
ADTRP	ENSG00000111863	Down-regulated gene
PIGR	ENSG00000162896	Down-regulated gene
MAP7D2	ENSG00000184368	Down-regulated gene
IRX3	ENSG00000177508	Down-regulated gene
PDILT	ENSG00000169340	Down-regulated gene
SH3GL2	ENSG00000107295	Down-regulated gene
AADAC	ENSG00000114771	Down-regulated gene
MFSD4A	ENSG00000174514	Down-regulated gene
CKB	ENSG00000166165	Down-regulated gene
HDC	ENSG00000140287	Down-regulated gene
TNFRSF17	ENSG00000048462	Down-regulated gene
REG3A	ENSG00000172016	Down-regulated gene
RDH12	ENSG00000139988	Down-regulated gene
AKR1B10	ENSG00000198074	Down-regulated gene
HOMER2	ENSG00000103942	Down-regulated gene
FAM46C	ENSG00000183508	Down-regulated gene
SSTR1	ENSG00000139874	Down-regulated gene
TRIM50	ENSG00000146755	Down-regulated gene
PBLD	ENSG00000108187	Down-regulated gene
SIDT2	ENSG00000149577	Down-regulated gene
PDIA2	ENSG00000185615	Down-regulated gene
AKR1C1	ENSG00000187134	Down-regulated gene
PXMP2	ENSG00000176894	Down-regulated gene
MT1H	ENSG00000205358	Down-regulated gene
PTPRZ1	ENSG00000106278	Down-regulated gene
FAM189A2	ENSG00000135063	Down-regulated gene
SELENBP1	ENSG00000143416	Down-regulated gene
CWH43	ENSG00000109182	Down-regulated gene
B3GAT1	ENSG00000109956	Down-regulated gene
NRG4	ENSG00000169752	Down-regulated gene
MYOC	ENSG00000034971	Down-regulated gene
JCHAIN	ENSG00000132465	Down-regulated gene
ADHFE1	ENSG00000147576	Down-regulated gene
LDHD	ENSG00000166816	Down-regulated gene
ETNPPL	ENSG00000164089	Down-regulated gene
CYP2C19	ENSG00000165841	Down-regulated gene
CYP2C9	ENSG00000138109	Down-regulated gene
SCNN1G	ENSG00000166828	Down-regulated gene
SMPD3	ENSG00000103056	Down-regulated gene
GPR155	ENSG00000163328	Down-regulated gene
DUOX1	ENSG00000137857	Down-regulated gene
VILL	ENSG00000136059	Down-regulated gene
MAOA	ENSG00000189221	Down-regulated gene
RPRM	ENSG00000177519	Down-regulated gene
GUCA2B	ENSG00000044012	Down-regulated gene
B3GNT6	ENSG00000198488	Down-regulated gene
ADRB2	ENSG00000169252	Down-regulated gene
AMPD1	ENSG00000116748	Down-regulated gene
GSTA1	ENSG00000243955	Down-regulated gene
MYRIP	ENSG00000170011	Down-regulated gene
GATA5	ENSG00000130700	Down-regulated gene
ACER2	ENSG00000177076	Down-regulated gene
SLC5A5	ENSG00000105641	Down-regulated gene
ALDOB	ENSG00000136872	Down-regulated gene
GSTA3	ENSG00000174156	Down-regulated gene
LIFR	ENSG00000113594	Down-regulated gene
ALDH6A1	ENSG00000119711	Down-regulated gene
SLC26A7	ENSG00000147606	Down-regulated gene
MT1E	ENSG00000169715	Down-regulated gene
UPK1B	ENSG00000114638	Down-regulated gene
NR0B2	ENSG00000131910	Down-regulated gene
CCKAR	ENSG00000163394	Down-regulated gene
GPER1	ENSG00000164850	Down-regulated gene
RAB27A	ENSG00000069974	Down-regulated gene
AKR1B15	ENSG00000227471	Down-regulated gene
DPT	ENSG00000143196	Down-regulated gene
MT1X	ENSG00000187193	Down-regulated gene
SLC2A12	ENSG00000146411	Down-regulated gene
CTSE	ENSG00000196188	Down-regulated gene
NKX6-2	ENSG00000148826	Down-regulated gene
BHLHA15	ENSG00000180535	Down-regulated gene
KLF4	ENSG00000136826	Down-regulated gene
CPB1	ENSG00000153002	Down-regulated gene
ZNF385B	ENSG00000144331	Down-regulated gene
MUC6	ENSG00000184956	Down-regulated gene
GCNT4	ENSG00000176928	Down-regulated gene
PSAPL1	ENSG00000178597	Down-regulated gene
MAMDC2	ENSG00000165072	Down-regulated gene
ACADL	ENSG00000115361	Down-regulated gene
SYTL5	ENSG00000147041	Down-regulated gene
SIGLEC11	ENSG00000161640	Down-regulated gene
GRIA4	ENSG00000152578	Down-regulated gene
PAIP2B	ENSG00000124374	Down-regulated gene
SOX21	ENSG00000125285	Down-regulated gene
KCNJ13	ENSG00000115474	Down-regulated gene
VSTM2A	ENSG00000170419	Down-regulated gene
SPTSSB	ENSG00000196542	Down-regulated gene
CST1	ENSG00000170373	Up-regulated gene
SFRP4	ENSG00000106483	Up-regulated gene
THY1	ENSG00000154096	Up-regulated gene
SULF1	ENSG00000137573	Up-regulated gene
FAP	ENSG00000078098	Up-regulated gene
SPP1	ENSG00000118785	Up-regulated gene
CEACAM6	ENSG00000086548	Up-regulated gene
TIMP1	ENSG00000102265	Up-regulated gene
CLDN1	ENSG00000163347	Up-regulated gene
MMP7	ENSG00000137673	Up-regulated gene
THBS2	ENSG00000186340	Up-regulated gene
BGN	ENSG00000182492	Up-regulated gene
ASPN	ENSG00000106819	Up-regulated gene
PLA2G7	ENSG00000146070	Up-regulated gene
OLFM4	ENSG00000102837	Up-regulated gene
MFAP2	ENSG00000117122	Up-regulated gene
SPARC	ENSG00000113140	Up-regulated gene
INHBA	ENSG00000122641	Up-regulated gene
COL1A2	ENSG00000164692	Up-regulated gene
CXCL1	ENSG00000163739	Up-regulated gene
COL1A1	ENSG00000108821	Up-regulated gene
PMEPA1	ENSG00000124225	Up-regulated gene
KLK6	ENSG00000167755	Up-regulated gene
CXCL8	ENSG00000169429	Up-regulated gene
COL10A1	ENSG00000123500	Up-regulated gene
SERPINH1	ENSG00000149257	Up-regulated gene
COL3A1	ENSG00000168542	Up-regulated gene
COL5A2	ENSG00000204262	Up-regulated gene
CDH11	ENSG00000140937	Up-regulated gene
VCAN	ENSG00000038427	Up-regulated gene
PLAU	ENSG00000122861	Up-regulated gene
OLFML2B	ENSG00000162745	Up-regulated gene
COL12A1	ENSG00000111799	Up-regulated gene
KRT23	ENSG00000108244	Up-regulated gene
NDC80	ENSG00000080986	Up-regulated gene
TPX2	ENSG00000088325	Up-regulated gene
TOP2A	ENSG00000131747	Up-regulated gene
CDH3	ENSG00000062038	Up-regulated gene
RARRES1	ENSG00000118849	Up-regulated gene
PLA2G2A	ENSG00000188257	Up-regulated gene
CST2	ENSG00000170369	Up-regulated gene
LY6E	ENSG00000160932	Up-regulated gene
CXCL9	ENSG00000138755	Up-regulated gene
CKS2	ENSG00000123975	Up-regulated gene
LIF	ENSG00000128342	Up-regulated gene
FNDC1	ENSG00000164694	Up-regulated gene
MSR1	ENSG00000038945	Up-regulated gene
CTHRC1	ENSG00000164932	Up-regulated gene
LOX	ENSG00000113083	Up-regulated gene
COL4A1	ENSG00000187498	Up-regulated gene
LIPG	ENSG00000101670	Up-regulated gene
PDGFRB	ENSG00000113721	Up-regulated gene
NOX4	ENSG00000086991	Up-regulated gene
MMP12	ENSG00000262406	Up-regulated gene
FAR2	ENSG00000064763	Up-regulated gene
OLR1	ENSG00000173391	Up-regulated gene
DLGAP5	ENSG00000126787	Up-regulated gene
CCL18	ENSG00000275385	Up-regulated gene
DTL	ENSG00000143476	Up-regulated gene
F2RL2	ENSG00000164220	Up-regulated gene
KIF20A	ENSG00000112984	Up-regulated gene
NUF2	ENSG00000143228	Up-regulated gene
CHI3L1	ENSG00000133048	Up-regulated gene
ESM1	ENSG00000164283	Up-regulated gene
TNFRSF11B	ENSG00000164761	Up-regulated gene
MSLN	ENSG00000102854	Up-regulated gene
TNFAIP6	ENSG00000123610	Up-regulated gene
SERPINE1	ENSG00000106366	Up-regulated gene
ITGBL1	ENSG00000198542	Up-regulated gene
CXCL10	ENSG00000169245	Up-regulated gene
ECT2	ENSG00000114346	Up-regulated gene
ASPM	ENSG00000066279	Up-regulated gene
PLEKHS1	ENSG00000148735	Up-regulated gene
COL11A1	ENSG00000060718	Up-regulated gene
KIF4A	ENSG00000090889	Up-regulated gene
CEP55	ENSG00000138180	Up-regulated gene
SNX10	ENSG00000086300	Up-regulated gene
PRC1	ENSG00000198901	Up-regulated gene
AGT	ENSG00000135744	Up-regulated gene
CEMIP	ENSG00000103888	Up-regulated gene
CDKN3	ENSG00000100526	Up-regulated gene
PRRX1	ENSG00000116132	Up-regulated gene
APOE	ENSG00000130203	Up-regulated gene
CENPF	ENSG00000117724	Up-regulated gene
STIL	ENSG00000123473	Up-regulated gene
FKBP10	ENSG00000141756	Up-regulated gene
MMP11	ENSG00000099953	Up-regulated gene
COMP	ENSG00000105664	Up-regulated gene
TREM2	ENSG00000095970	Up-regulated gene
KIF14	ENSG00000118193	Up-regulated gene
CDK1	ENSG00000170312	Up-regulated gene
ANLN	ENSG00000011426	Up-regulated gene
PBK	ENSG00000168078	Up-regulated gene
GPRC5A	ENSG00000013588	Up-regulated gene
CLDN2	ENSG00000165376	Up-regulated gene
TNFSF4	ENSG00000117586	Up-regulated gene
TREM1	ENSG00000124731	Up-regulated gene
TRIP13	ENSG00000071539	Up-regulated gene
CCNB2	ENSG00000157456	Up-regulated gene
COL8A1	ENSG00000144810	Up-regulated gene
MAGEA6	ENSG00000197172	Up-regulated gene
IFITM1	ENSG00000185885	Up-regulated gene
HOXC10	ENSG00000180818	Up-regulated gene
MMP3	ENSG00000149968	Up-regulated gene
CCNB1	ENSG00000134057	Up-regulated gene
CPXM1	ENSG00000088882	Up-regulated gene
WNT2	ENSG00000105989	Up-regulated gene
CLEC5A	ENSG00000258227	Up-regulated gene
HOXA13	ENSG00000106031	Up-regulated gene
MMP1	ENSG00000196611	Up-regulated gene
LAIR2	ENSG00000167618	Up-regulated gene
HOXA10	ENSG00000253293	Up-regulated gene
IGF2BP3	ENSG00000136231	Up-regulated gene
HOXC6	ENSG00000197757	Up-regulated gene
ETV4	ENSG00000175832	Up-regulated gene
RCN1	ENSG00000049449	Up-regulated gene
HOXB9	ENSG00000170689	Up-regulated gene
P4HA3	ENSG00000149380	Up-regulated gene
SALL4	ENSG00000101115	Up-regulated gene
