# Supplementary material for: Identification of Potential Key Genes Associated With the Pathogenesis and Prognosis of Gastric Cancer Based on Integrated Bioinformatics Analysis
Source: Front Genet. 2018 Jul 17;9:265. doi: 10.3389/fgene.2018.00265 (PMC6056647; doi:10.3389/fgene.2018.00265)
Supplement: Supplementary file 5 [file Table_5.XLSX]

## Sheet: Sheet1
TABLE S5 GO enrichment analysis of the overlapping DEGs.
Group	Category	GO ID	GO term	Rich factor	Count	%	P value	Gene ID (Ensembl ID)	List total	Pop hits	Pop total	Fold enrichment	Bonferroni	Benjamini	FDR
Down-regulated DEGs	Biological process	GO:0007586	digestion	0.222222	14	9.39597	2.46694e-15	ENSG00000110148, ENSG00000157005, ENSG00000229183, ENSG00000135773, ENSG00000139874, ENSG00000187134, ENSG00000160181, ENSG00000196188, ENSG00000160182, ENSG00000105398, ENSG00000163394, ENSG00000096088, ENSG00000169605, ENSG00000198074	136	63	16792	27.4379	1.73661e-12	1.73661e-12	3.68594e-12
Down-regulated DEGs	Biological process	GO:0006805	xenobiotic metabolic process	0.115385	9	6.04027	2.06987e-07	ENSG00000108242, ENSG00000114771, ENSG00000162482, ENSG00000138109, ENSG00000196620, ENSG00000173597, ENSG00000165841, ENSG00000187134, ENSG00000108602	136	78	16792	14.2466	0.000147157	7.35811e-05	0.0003128
Down-regulated DEGs	Biological process	GO:0055114	oxidation-reduction process	0.0337838	20	13.4228	2.69542e-07	ENSG00000108242, ENSG00000185615, ENSG00000139988, ENSG00000115361, ENSG00000138109, ENSG00000162482, ENSG00000189221, ENSG00000165841, ENSG00000182333, ENSG00000119711, ENSG00000187134, ENSG00000147576, ENSG00000227471, ENSG00000137857, ENSG00000164120, ENSG00000166816, ENSG00000131781, ENSG00000108602, ENSG00000198074, ENSG00000196344	136	592	16792	4.1713	0.000191626	6.38795e-05	0.000407334
Down-regulated DEGs	Cellular component	GO:0005615	extracellular space	0.0222717	30	20.1342	8.27581e-07	ENSG00000189377, ENSG00000157017, ENSG00000183607, ENSG00000172016, ENSG00000153002, ENSG00000143416, ENSG00000132465, ENSG00000171243, ENSG00000134827, ENSG00000105675, ENSG00000167757, ENSG00000108602, ENSG00000169605, ENSG00000178597, ENSG00000034971, ENSG00000169752, ENSG00000157005, ENSG00000166165, ENSG00000183844, ENSG00000134812, ENSG00000160181, ENSG00000160182, ENSG00000012223, ENSG0000…	147	1347	18224	2.76109	0.00011089	0.00011089	0.000968953
Down-regulated DEGs	Biological process	GO:0045926	negative regulation of growth	0.263158	5	3.3557	1.41013e-05	ENSG00000125144, ENSG00000169715, ENSG00000205364, ENSG00000205358, ENSG00000187193	136	19	16792	32.4923	0.00997603	0.00250339	0.021308
Down-regulated DEGs	Biological process	GO:0071294	cellular response to zinc ion	0.263158	5	3.3557	1.41013e-05	ENSG00000125144, ENSG00000169715, ENSG00000205364, ENSG00000205358, ENSG00000187193	136	19	16792	32.4923	0.00997603	0.00250339	0.021308
Down-regulated DEGs	Biological process	GO:0008202	steroid metabolic process	0.139535	6	4.02685	2.3483e-05	ENSG00000105398, ENSG00000138109, ENSG00000196620, ENSG00000173597, ENSG00000165841, ENSG00000198074	136	43	16792	17.2285	0.016558	0.00333375	0.0354819
Up-regulated DEGs	Cellular component	GO:0005576	extracellular region	0.0298137	48	40.3361	6.6053e-21	ENSG00000128342, ENSG00000122861, ENSG00000130203, ENSG00000204262, ENSG00000135744, ENSG00000162745, ENSG00000187498, ENSG00000113140, ENSG00000198542, ENSG00000262406, ENSG00000146070, ENSG00000163739, ENSG00000164761, ENSG00000138755, ENSG00000137673, ENSG00000182492, ENSG00000113083, ENSG00000167618, ENSG00000164283, ENSG00000144810, ENSG00000106483, ENSG00000118785, ENSG00000117122, ENSG0000…	114	1610	18224	4.766	1.01061e-18	1.01061e-18	7.91484e-18
Up-regulated DEGs	Cellular component	GO:0005615	extracellular space	0.0296956	40	33.6134	5.91746e-17	ENSG00000128342, ENSG00000122861, ENSG00000130203, ENSG00000135744, ENSG00000113140, ENSG00000163739, ENSG00000138755, ENSG00000164761, ENSG00000170369, ENSG00000137673, ENSG00000113083, ENSG00000164932, ENSG00000106483, ENSG00000275385, ENSG00000118785, ENSG00000164692, ENSG00000102265, ENSG00000169245, ENSG00000149968, ENSG00000123610, ENSG00000167755, ENSG00000101670, ENSG00000149257, ENSG0000…	114	1347	18224	4.74713	1.69864e-14	8.43769e-15	1.33227e-13
Up-regulated DEGs	Biological process	GO:0030574	collagen catabolic process	0.21875	14	11.7647	2.16826e-16	ENSG00000123500, ENSG00000099953, ENSG00000196611, ENSG00000204262, ENSG00000111799, ENSG00000187498, ENSG00000262406, ENSG00000108821, ENSG00000137673, ENSG00000144810, ENSG00000164692, ENSG00000060718, ENSG00000167755, ENSG00000149968	112	64	16792	32.7969	2.23821e-13	2.23821e-13	3.55271e-13
Up-regulated DEGs	Cellular component	GO:0005578	proteinaceous extracellular matrix	0.0783582	21	17.6471	2.4123e-16	ENSG00000123500, ENSG00000099953, ENSG00000133048, ENSG00000196611, ENSG00000204262, ENSG00000105989, ENSG00000162745, ENSG00000113140, ENSG00000105664, ENSG00000262406, ENSG00000164761, ENSG00000137673, ENSG00000182492, ENSG00000113083, ENSG00000106819, ENSG00000164932, ENSG00000038427, ENSG00000164692, ENSG00000060718, ENSG00000102265, ENSG00000149968	114	268	18224	12.5263	3.39728e-14	1.13243e-14	2.66454e-13
Up-regulated DEGs	Biological process	GO:0030198	extracellular matrix organization	0.0867347	17	14.2857	1.98009e-13	ENSG00000123500, ENSG00000106366, ENSG00000204262, ENSG00000187498, ENSG00000162745, ENSG00000113140, ENSG00000105664, ENSG00000108821, ENSG00000164761, ENSG00000182492, ENSG00000113083, ENSG00000144810, ENSG00000038427, ENSG00000118785, ENSG00000117122, ENSG00000164692, ENSG00000060718	112	196	16792	13.004	1.99648e-10	9.98241e-11	3.13249e-10
Up-regulated DEGs	Cellular component	GO:0005581	collagen trimer	0.130435	12	10.084	1.11964e-11	ENSG00000123500, ENSG00000149257, ENSG00000113083, ENSG00000164932, ENSG00000196611, ENSG00000204262, ENSG00000038945, ENSG00000111799, ENSG00000164692, ENSG00000060718, ENSG00000102265, ENSG00000108821	114	92	18224	20.8513	1.71306e-09	4.28266e-10	1.34163e-08
Up-regulated DEGs	Cellular component	GO:0031012	extracellular matrix	0.0574324	17	14.2857	4.21382e-11	ENSG00000099953, ENSG00000106366, ENSG00000196611, ENSG00000130203, ENSG00000204262, ENSG00000105989, ENSG00000187498, ENSG00000111799, ENSG00000105664, ENSG00000108821, ENSG00000137673, ENSG00000182492, ENSG00000106819, ENSG00000144810, ENSG00000038427, ENSG00000164692, ENSG00000186340	114	296	18224	9.18113	6.44714e-09	1.28943e-09	5.04923e-08
Up-regulated DEGs	Biological process	GO:0001501	skeletal system development	0.0875912	12	10.084	1.67996e-09	ENSG00000123500, ENSG00000140937, ENSG00000106031, ENSG00000204262, ENSG00000038427, ENSG00000111799, ENSG00000180818, ENSG00000164692, ENSG00000253293, ENSG00000105664, ENSG00000108821, ENSG00000164761	112	137	16792	13.1324	1.6934e-06	5.64467e-07	2.65699e-06
Up-regulated DEGs	Biological process	GO:0030199	collagen fibril organization	0.205128	8	6.72269	5.88497e-09	ENSG00000099953, ENSG00000149257, ENSG00000113083, ENSG00000204262, ENSG00000111799, ENSG00000164692, ENSG00000060718, ENSG00000108821	112	39	16792	30.7546	5.93204e-06	1.48301e-06	9.30753e-06
Up-regulated DEGs	Molecular function	GO:0005201	extracellular matrix structural constituent	0.134328	9	7.56303	1.19107e-08	ENSG00000182492, ENSG00000133048, ENSG00000204262, ENSG00000038427, ENSG00000187498, ENSG00000164692, ENSG00000060718, ENSG00000105664, ENSG00000108821	111	67	16881	20.4288	2.83474e-06	2.83474e-06	1.53533e-05
Up-regulated DEGs	Cellular component	GO:0005788	endoplasmic reticulum lumen	0.0572917	11	9.2437	3.23279e-07	ENSG00000123500, ENSG00000149257, ENSG00000141756, ENSG00000144810, ENSG00000204262, ENSG00000111799, ENSG00000187498, ENSG00000164692, ENSG00000060718, ENSG00000108821, ENSG00000149380	114	192	18224	9.15863	4.94605e-05	8.24359e-06	0.000387371
Up-regulated DEGs	Biological process	GO:0007155	cell adhesion	0.0348584	16	13.4454	3.4799e-07	ENSG00000140937, ENSG00000062038, ENSG00000111799, ENSG00000173391, ENSG00000105664, ENSG00000198542, ENSG00000108821, ENSG00000154096, ENSG00000078098, ENSG00000102837, ENSG00000144810, ENSG00000038427, ENSG00000102854, ENSG00000118785, ENSG00000186340, ENSG00000123610	112	459	16792	5.22627	0.000350713	7.01524e-05	0.000550372
Up-regulated DEGs	Cellular component	GO:0030496	midbody	0.0697674	9	7.56303	1.39145e-06	ENSG00000170312, ENSG00000118193, ENSG00000117724, ENSG00000090889, ENSG00000114346, ENSG00000138180, ENSG00000066279, ENSG00000112984, ENSG00000198901	114	129	18224	11.153	0.000212869	3.04126e-05	0.00166729
Up-regulated DEGs	Biological process	GO:0022617	extracellular matrix disassembly	0.0921053	7	5.88235	1.09305e-05	ENSG00000099953, ENSG00000137673, ENSG00000196611, ENSG00000118785, ENSG00000262406, ENSG00000102265, ENSG00000149968	112	76	16792	13.8092	0.0109575	0.00183465	0.017286
Up-regulated DEGs	Molecular function	GO:0050840	extracellular matrix binding	0.192308	5	4.20168	2.28446e-05	ENSG00000182492, ENSG00000118785, ENSG00000162745, ENSG00000113140, ENSG00000060718	111	26	16881	29.2464	0.00542233	0.00271485	0.0294436
