# Supplementary material for: Identification of Potential Key Genes Associated With the Pathogenesis and Prognosis of Gastric Cancer Based on Integrated Bioinformatics Analysis
Source: Front Genet. 2018 Jul 17;9:265. doi: 10.3389/fgene.2018.00265 (PMC6056647; doi:10.3389/fgene.2018.00265)
Supplement: Supplementary file 7 [file Table_7.xlsx]

## Sheet: Sheet1
TABLE S7 Topological features of all nodes in the PPI network of overlapping DEGs.
Name	Degree	Betweenness	Closeness
TOP2A	32	0.190719	0.348884
COL1A1	29	0.0587049	0.350305
COL1A2	27	0.0536421	0.349594
CXCL8	26	0.121851	0.359081
NDC80	24	0.0220121	0.317343
COL3A1	24	0.0377816	0.337917
CDKN3	24	0.0238033	0.317343
CEP55	24	0.0823408	0.346076
CCNB1	23	0.00656799	0.308797
TPX2	23	0.0326494	0.325758
PRC1	23	0.00908993	0.307143
KIF4A	23	0.00440382	0.305506
CDK1	22	6.8e-06	0.303887
CCNB2	22	6.8e-06	0.303887
KIF14	22	6.8e-06	0.303887
CENPF	22	6.8e-06	0.303887
KIF20A	22	6.8e-06	0.303887
PBK	22	6.8e-06	0.303887
DLGAP5	22	6.8e-06	0.303887
ASPM	22	6.8e-06	0.303887
ANLN	22	6.8e-06	0.303887
ECT2	22	6.8e-06	0.303887
TRIP13	22	6.8e-06	0.303887
DTL	22	6.8e-06	0.303887
NUF2	21	0	0.303351
CKS2	21	0	0.303351
TIMP1	21	0.113744	0.369892
STIL	20	0	0.302817
SPP1	19	0.110638	0.372294
MMP1	18	0.0399452	0.348178
COL5A2	18	0.0074967	0.304965
AGT	18	0.0738912	0.343313
SST	16	0.114426	0.351738
COL11A1	16	0.0195607	0.320896
SPARC	15	0.0306954	0.329502
MMP3	14	0.0150235	0.341948
ALDH3A1	14	0.0646477	0.313869
COL4A1	14	0.00365361	0.30605
SERPINH1	14	0.0427314	0.328872
APOE	14	0.04967	0.33925
VCAN	12	0.0621193	0.328244
MMP7	12	0.0163062	0.330769
BGN	11	0.0142395	0.322097
ADH7	11	0.064689	0.296041
COL10A1	11	0.00051336	0.29913
ADHFE1	11	0.034592	0.303351
ASPN	11	0.00346875	0.289076
COMP	11	0.0362164	0.315018
SERPINE1	10	0.00922832	0.323917
CXCL1	10	0.00519648	0.317343
COL12A1	10	0.00011738	0.293015
P4HA3	10	0.039286	0.314442
LOX	10	0.0108367	0.301754
COL8A1	10	0.00011738	0.293015
THBS2	10	0.00304337	0.311594
PLAU	9	0.00415144	0.316759
CXCL10	9	0.0109518	0.322702
ATP4A	9	0.0395151	0.298094
PLA2G2A	9	0.0841428	0.308244
HDC	9	0.0580289	0.318519
FAP	9	0.00209624	0.281967
SSTR1	8	0.00023569	0.298094
CYP2C9	8	0.0175203	0.275641
CYP2C19	8	0.017572	0.281967
CDH11	8	0.0116834	0.26875
CXCL9	7	0	0.297578
CCKBR	7	0.00857601	0.298611
GPER1	7	0	0.297578
THY1	7	0.0168062	0.325758
GSTA1	6	0.00571319	0.263804
GSTA3	6	0.00571319	0.263804
MSR1	6	0.0127198	0.287625
PDGFRB	6	0.0161084	0.315018
SFRP4	6	0.00364259	0.269592
TCN1	6	0.0257907	0.308797
GHRL	6	0.00512874	0.29202
CHGA	6	0.00895988	0.292517
ETV4	6	0.0116279	0.28524
UGT2B15	5	0.00227878	0.241913
CCKAR	5	0.00062985	0.279221
KLF4	5	0.0347666	0.301226
GIF	5	0.0159466	0.267913
MUC6	5	0.0572555	0.213665
PDIA2	5	0.151908	0.346774
MT1X	5	0.00285598	0.237569
MT1H	5	0.00285598	0.237569
MT1G	5	0.00285598	0.237569
MT1E	5	0.00285598	0.237569
SULF1	5	0	0.264209
CA2	5	0.0153606	0.322702
AKR7A3	5	0.0341527	0.289562
OLR1	5	0.00112848	0.29913
AKR1C1	4	0.00240098	0.258647
CYP2C18	4	3.4e-05	0.231494
TFF1	4	0.110363	0.265842
TFF2	4	0.0121039	0.213135
MAOA	4	0.0530631	0.327619
ETNPPL	4	0.00211092	0.26875
TNFRSF11B	4	0.00127641	0.30991
AKR1B10	4	0.00070224	0.2571
AKR1B15	4	0.00070224	0.2571
MT1M	4	0	0.192825
HPGD	4	0.00418555	0.278768
RDH12	4	0.00418555	0.278768
NR0B2	4	0.0231878	0.272583
ATP4B	3	0.00258448	0.237569
LIF	3	0.0125489	0.275641
ALDOB	3	0.0346117	0.230563
PLA2G7	3	0.0178049	0.273016
FMO5	3	0.00073061	0.256334
ADRB2	3	0.00347353	0.271722
GKN1	3	0.0116279	0.17641
MMP11	3	0	0.277419
SH3GL2	3	0.0035408	0.266254
F2RL2	3	0	0.267913
TREM2	3	0.00294302	0.233379
TREM1	3	0.0124543	0.267081
PSCA	3	0.0231878	0.176955
GKN2	3	0.0110839	0.211562
ALDH6A1	3	9.633e-05	0.247126
FNDC1	3	0	0.254438
NOX4	3	0.00023929	0.283361
TNFAIP6	3	0.00222728	0.28243
FKBP10	3	0	0.280587
PDILT	3	0.00462855	0.289076
CTHRC1	3	0	0.265842
CTSE	3	0.00060396	0.269171
SLC5A5	3	0.010804	0.269171
CKB	2	0.0116279	0.187978
SCNN1G	2	0.0116279	0.256716
MFAP2	2	0	0.248915
KCNJ16	2	0.0116279	0.207479
WNT2	2	0.0001982	0.25183
SMPD3	2	0.0116279	0.248915
SALL4	2	0.0116279	0.232432
LIPF	2	0.00451953	0.276973
LIPG	2	0.00432195	0.280587
B3GAT1	2	0	0.259036
RPRM	2	0.00377252	0.298611
LTF	2	0	0.245014
SLC26A7	2	0.00124779	0.269592
PGA4	2	0	0.211823
NKX6-2	2	0.0116279	0.261398
AQP4	2	0.0231198	0.260606
KRT20	2	0.00389813	0.262997
CLEC5A	2	0	0.216625
DPT	2	0.00015257	0.2752
LIFR	1	0	0.216352
FBP2	1	0	0.187568
CKM	1	0	0.158379
SCNN1B	1	0	0.204518
KCNJ15	1	0	0.172
CAPN9	1	0	0.150087
ACER2	1	0	0.199536
CDH3	1	0	0.212084
CPB1	1	0	0.255952
GCNT4	1	0	0.17623
B3GNT6	1	0	0.17623
LY6E	1	0	0.150481
PTPRZ1	1	0	0.247482
KRT23	1	0	0.241234
CHI3L1	1	0	0.264615
ESRRG	1	0	0.214464
KCNJ13	1	0	0.243281
IFITM1	1	0	0.264615
MSLN	1	0	0.150481
SCGB2A1	1	0	0.214732
HOXC10	1	0	0.188804
HOXC6	1	0	0.222222
IRX3	1	0	0.207479
LDHD	1	0	0.239221
AADAC	1	0	0.259036
SULT2A1	1	0	0.214464
