# Supplementary material for: Identification of Potential Key Genes Associated With the Pathogenesis and Prognosis of Gastric Cancer Based on Integrated Bioinformatics Analysis
Source: Front Genet. 2018 Jul 17;9:265. doi: 10.3389/fgene.2018.00265 (PMC6056647; doi:10.3389/fgene.2018.00265)
Supplement: Supplementary file 8 [file Table_8.XLSX]

## Sheet: Sheet1
TABLE S8 Information for the ten candidate hub nodes.
Name	Ensembl ID	Degree	Betweenness	Group	Category
TOP2A	ENSG00000131747	32	0.190719	Module 1	Up-regulated gene
COL1A1	ENSG00000108821	29	0.0587049	Module 2	Up-regulated gene
COL1A2	ENSG00000164692	27	0.0536421	Module 2	Up-regulated gene
CXCL8	ENSG00000169429	26	0.121851	None	Up-regulated gene
NDC80	ENSG00000080986	24	0.0220121	Module 1	Up-regulated gene
COL3A1	ENSG00000168542	24	0.0377816	Module 2	Up-regulated gene
CDKN3	ENSG00000100526	24	0.0238033	Module 1	Up-regulated gene
CEP55	ENSG00000138180	24	0.0823408	Module 1	Up-regulated gene
TPX2	ENSG00000088325	23	0.0326494	Module 1	Up-regulated gene
TIMP1	ENSG00000102265	21	0.113744	Module 3	Up-regulated gene
