# Supplementary material for: Identification of Potential Key Genes Associated With the Pathogenesis and Prognosis of Gastric Cancer Based on Integrated Bioinformatics Analysis
Source: Front Genet. 2018 Jul 17;9:265. doi: 10.3389/fgene.2018.00265 (PMC6056647; doi:10.3389/fgene.2018.00265)
Supplement: Supplementary file 11 [file Table_11.XLSX]

## Sheet: Sheet1
TABLE S11 Information for all the genes identified by the univariate Cox regression analysis.
gene	HR	z	P value
SERPINE1	1.26115	4.2571	2.07e-05
VCAN	1.27497	3.46672	0.000526847
LOX	1.26117	3.38524	0.000711156
SPARC	1.28885	3.27513	0.00105614
CTHRC1	1.20045	3.09526	0.00196643
FKBP10	1.17506	2.99758	0.00272132
NOX4	1.23715	2.93339	0.00335278
CDH11	1.22765	2.87984	0.00397878
UPK1B	1.0764	2.87423	0.0040501
MFAP2	1.17745	2.84013	0.00450956
OLFML2B	1.19949	2.8337	0.00460125
COL5A2	1.23034	2.77818	0.00546639
ASPN	1.14305	2.73092	0.00631571
FNDC1	1.116	2.70162	0.00690028
COL3A1	1.17928	2.69444	0.00705068
PDGFRB	1.2448	2.68668	0.00721659
CST2	1.11291	2.67374	0.00750111
BGN	1.19469	2.66264	0.00775304
FAP	1.15995	2.60998	0.00905476
ITGBL1	1.10546	2.60475	0.00919417
P4HA3	1.20145	2.58902	0.00962496
SMPD3	0.882923	-2.57721	0.00996021
THY1	1.21215	2.56633	0.010278
COL1A2	1.1715	2.52019	0.0117292
PLEKHS1	0.911688	-2.43669	0.0148223
INHBA	1.16061	2.40398	0.0162178
COL4A1	1.24604	2.36441	0.0180587
THBS2	1.12302	2.3452	0.0190169
MAMDC2	1.08738	2.34279	0.0191401
COL10A1	1.08304	2.34123	0.0192203
PSAPL1	1.0626	2.31852	0.0204209
AGT	1.11862	2.29259	0.0218718
SFRP4	1.0764	2.28411	0.022365
COL1A1	1.1392	2.28339	0.0224076
PRRX1	1.13373	2.25598	0.0240721
AADAC	1.07406	2.25007	0.0244446
KCNJ15	1.10172	2.24122	0.0250116
MAP7D2	1.06808	2.21427	0.0268102
COL8A1	1.1154	2.18451	0.0289248
ACADL	1.09348	2.0722	0.0382471
OLR1	1.11406	2.00926	0.0445099
COL12A1	1.13925	2.00665	0.0447868
TIMP1	1.17206	2.00272	0.0452077
COL11A1	1.06536	1.99393	0.0461593
MMP11	1.09421	1.95353	0.0507567
STIL	0.851771	-1.94714	0.0515184
ADTRP	1.07378	1.94088	0.0522733
PAIP2B	1.11011	1.84111	0.0656049
ATP4A	0.949519	-1.83127	0.0670603
RPRM	1.06566	1.81312	0.0698139
CPXM1	1.1119	1.80687	0.070783
B3GAT1	0.906576	-1.80493	0.0710862
MAOA	1.10914	1.76969	0.0767793
SYTL5	1.06439	1.76417	0.0777034
SULF1	1.09854	1.75781	0.0787803
COMP	1.05305	1.7328	0.0831305
CEP55	0.8724	-1.71669	0.0860367
SH3GL2	1.0719	1.68635	0.0917276
DPT	1.06682	1.6542	0.0980863
MMP1	1.06117	1.64481	0.100009
TREM1	1.08472	1.62323	0.10454
LIFR	1.0898	1.61443	0.106433
MAGEA6	1.02979	1.61359	0.106616
TNFSF4	1.11811	1.60546	0.108393
TRIM50	1.06216	1.59261	0.111247
LIPG	1.10641	1.58019	0.114063
ANXA10	1.03975	1.57124	0.116127
MSLN	0.958802	-1.54207	0.123057
RDH12	1.08066	1.54098	0.123321
APOE	1.08395	1.51595	0.129532
SLC5A5	1.04511	1.50007	0.133596
CKS2	0.89437	-1.49175	0.135766
TREM2	1.09027	1.49112	0.135931
CENPF	0.897787	-1.47884	0.139184
GSTA1	1.03959	1.47502	0.140208
WNT2	1.06533	1.45798	0.144846
KIF4A	0.902406	-1.43824	0.150365
SERPINH1	1.17333	1.42706	0.153563
TNFAIP6	1.08382	1.40241	0.160792
LAIR2	0.937971	-1.39976	0.161585
SIDT2	1.18316	1.3825	0.166819
CLEC5A	1.08008	1.38175	0.167048
HRASLS2	0.949428	-1.37352	0.169591
TNFRSF11B	1.05585	1.358	0.174463
UGT2B15	1.04148	1.35226	0.176292
SOX21	1.03373	1.34809	0.177629
NDC80	0.89085	-1.33543	0.181737
MSR1	1.08928	1.32589	0.184875
ECT2	0.903958	-1.30726	0.191123
HDC	1.06854	1.30147	0.193099
PRC1	0.894896	-1.29796	0.194302
FUT9	1.03029	1.29008	0.197022
RAB27A	1.15666	1.26593	0.205539
SLC26A7	1.06096	1.25932	0.207914
KIF14	0.90714	-1.25566	0.209238
SCNN1G	1.04447	1.24649	0.212584
TOP2A	0.919025	-1.23742	0.215931
ADRB2	1.06726	1.22204	0.221692
DTL	0.902015	-1.21722	0.22352
PLAU	1.08639	1.18888	0.234489
ESM1	1.07029	1.184	0.236411
GPRC5A	0.940135	-1.16994	0.242024
SALL4	1.04487	1.15736	0.247123
EPN3	0.946305	-1.15018	0.250071
ASPM	0.91565	-1.12702	0.259736
PDIA2	1.03367	1.12111	0.262239
CWH43	0.96047	-1.12003	0.262699
CLDN1	1.0608	1.11221	0.26605
DLGAP5	0.919996	-1.09869	0.271902
TFF2	1.02367	1.09433	0.273811
TRIP13	0.922547	-1.08843	0.276404
NUF2	0.919649	-1.08444	0.278171
CXCL1	0.957016	-1.07255	0.283472
ADHFE1	1.06188	1.06336	0.287618
MT1H	1.03581	1.06323	0.287676
FMO5	1.05774	1.0561	0.290924
C16orf89	1.03933	1.05193	0.29283
PLA2G7	1.06798	1.04349	0.296724
CLIC6	1.04188	1.04181	0.297501
FCGBP	0.970366	-1.03031	0.302867
KLK11	0.971568	-1.02737	0.304245
SPP1	1.04155	1.01816	0.3086
CXCL17	1.02382	1.01106	0.311989
GHRL	1.04616	1.00747	0.313708
MMP7	1.0301	0.993755	0.320342
TFF1	1.02575	0.992516	0.320946
PXMP2	0.898632	-0.989477	0.32243
LDHD	1.05187	0.944565	0.344881
ANLN	0.924088	-0.91616	0.359583
MMP12	0.971489	-0.910647	0.362481
GPER1	1.04351	0.907484	0.364151
ZNF385B	1.03967	0.906126	0.364869
PMEPA1	1.05718	0.900857	0.367665
PSCA	1.02056	0.895486	0.370527
ESRRG	1.03458	0.890794	0.373039
KRT23	1.02263	0.881567	0.378011
VSIG1	1.02122	0.874879	0.38164
SNX10	0.926706	-0.87311	0.382603
HOXA10	0.973316	-0.867592	0.385618
DUOX1	1.04362	0.862153	0.388603
TPX2	0.939982	-0.849963	0.395346
GUCA2B	1.03061	0.8418	0.3999
HOXA13	0.978802	-0.838677	0.401651
PBK	0.947906	-0.836632	0.4028
CDK1	0.935671	-0.82875	0.407246
PTPRZ1	0.97282	-0.826517	0.408511
ETNPPL	1.03244	0.822602	0.410734
AQP4	1.03165	0.820069	0.412177
PGA4	0.962227	-0.808175	0.41899
ATP4B	0.978833	-0.79245	0.428098
CHI3L1	0.966503	-0.788654	0.430314
CTSE	1.02108	0.786864	0.431362
GSTA3	1.04852	0.784266	0.432884
CDKN3	0.941251	-0.781056	0.43477
FAM189A2	1.03248	0.771388	0.440477
OLFM4	0.985727	-0.770541	0.440979
MYRIP	1.03579	0.76925	0.441745
VILL	0.95799	-0.752435	0.45179
FAM46C	0.9534	-0.748869	0.453936
SELENBP1	0.954064	-0.728658	0.466211
CHGA	1.01653	0.724847	0.468546
KRT20	1.01454	0.714822	0.474719
CKMT2	1.04125	0.68939	0.490578
CCL18	1.02587	0.686857	0.492173
AKR1C1	1.02927	0.665243	0.505895
SCNN1B	1.0255	0.663394	0.507078
AKR1B10	1.01623	0.645569	0.518559
CXCL8	1.02505	0.642421	0.5206
HOXC10	0.984633	-0.630381	0.528445
NRG4	1.03073	0.629567	0.528978
GATA5	1.01504	0.607934	0.543232
VSTM2A	1.02384	0.603567	0.546131
CA2	1.02151	0.595927	0.551224
LTF	1.01467	0.58485	0.558649
IFITM1	0.966786	-0.573162	0.566535
CCKBR	1.01809	0.572727	0.566829
CPB1	1.02143	0.571276	0.567812
CKB	1.02644	0.563192	0.573304
ACER2	0.97085	-0.560471	0.575158
PDILT	0.979524	-0.542428	0.587524
ETV4	1.02888	0.521943	0.60171
SIGLEC11	0.969629	-0.508584	0.611044
SOSTDC1	1.01538	0.495174	0.620477
CXCL9	0.98174	-0.493706	0.621514
ADH7	1.01474	0.490602	0.623708
SULT2A1	1.01546	0.488791	0.62499
LIPF	0.992403	-0.486064	0.626922
TNFRSF17	1.0199	0.47664	0.633618
JCHAIN	1.01572	0.473328	0.635979
MT1G	1.01743	0.465329	0.641696
HPGD	1.02009	0.453707	0.65004
AMPD1	1.01763	0.443031	0.657743
HOMER2	1.01873	0.433094	0.664947
SSTR1	0.984004	-0.432996	0.665018
ALDH3A1	0.985936	-0.424215	0.671409
MAL	1.0141	0.417396	0.676389
SCGB2A1	0.987093	-0.41039	0.68152
AKR7A3	0.982931	-0.398604	0.690185
PIGR	0.990648	-0.397655	0.690884
FAR2	0.974016	-0.380654	0.70346
REG3A	0.993443	-0.376747	0.706362
SLC28A2	0.990244	-0.369381	0.711844
GKN1	1.00634	0.369368	0.711853
TCN1	1.01018	0.367637	0.713144
SPTSSB	1.01187	0.358519	0.719955
FBP2	0.98454	-0.345459	0.729749
MT1X	1.02378	0.339745	0.734049
VSIG2	1.0108	0.332936	0.739183
AKR1B15	1.01143	0.33265	0.739399
GCNT4	0.984901	-0.329621	0.741686
CEMIP	1.0135	0.322722	0.746906
HOXB9	0.989492	-0.312563	0.754613
PLA2G2A	1.00772	0.310309	0.756326
SST	0.992455	-0.309746	0.756754
CCNB2	0.975177	-0.307697	0.758313
GIF	0.993071	-0.300912	0.763482
CYP2C19	1.01333	0.297259	0.766269
CKM	1.01545	0.290721	0.771265
MYOC	1.00767	0.288449	0.773003
MMP3	1.00782	0.282365	0.777663
GKN2	1.00521	0.272965	0.78488
CCNB1	0.979692	-0.253054	0.800226
KCNE2	0.992021	-0.251225	0.80164
MFSD4A	1.01119	0.249939	0.802634
CEACAM6	1.00671	0.244494	0.806848
IRX3	0.991046	-0.238456	0.811527
HOXC6	0.988089	-0.237789	0.812045
CAPN9	1.00681	0.211746	0.832305
SULT1B1	0.992527	-0.209237	0.834263
NR0B2	1.0065	0.194221	0.846003
CYP2C18	1.00681	0.194171	0.846042
APOBEC2	1.0084	0.1898	0.849466
CLDN2	0.994762	-0.187927	0.850934
RCN1	0.982852	-0.186515	0.852041
LY6E	1.01177	0.175803	0.860449
FAM3B	1.00548	0.175492	0.860693
KLF4	1.0128	0.175307	0.860838
BHLHA15	1.0084	0.17122	0.86405
KIF20A	1.0148	0.170659	0.864492
PBLD	1.01022	0.163432	0.870178
ALDH6A1	1.02035	0.162773	0.870697
KCNJ13	0.991583	-0.151609	0.879496
CAPN13	1.00497	0.145108	0.884626
SLC2A12	1.00672	0.142234	0.886895
CDH3	1.0071	0.139386	0.889145
CCKAR	1.00343	0.11005	0.91237
PGC	0.998301	-0.0935189	0.925491
MT1E	0.995622	-0.0912955	0.927258
ADH1C	0.997852	-0.0812759	0.935223
TMED6	0.993831	-0.0810719	0.935385
GPR155	0.995309	-0.0740618	0.940961
B3GNT6	0.998144	-0.0694735	0.944613
F2RL2	1.00375	0.0647666	0.94836
KLK6	1.0015	0.0644844	0.948585
GRIA4	0.99692	-0.0610016	0.951358
NKX6-2	0.99827	-0.0575095	0.954139
ALDOB	1.00148	0.0553383	0.955869
KCNJ16	0.998187	-0.0536535	0.957211
CST1	0.998559	-0.0450888	0.964037
MT1M	1.00113	0.0278739	0.977763
RARRES1	1.00102	0.0216118	0.982758
IGF2BP3	0.999308	-0.019089	0.98477
MUC6	1.00031	0.0152548	0.987829
CXCL10	1.00056	0.0139926	0.988836
CYP2C9	0.999517	-0.0131587	0.989501
LIF	0.99925	-0.011125	0.991124
BCAS1	0.999708	-0.0074203	0.99408
C6orf58	0.999962	-0.00155547	0.998759
